# Supplementary material for: Comprehensive transcriptomic analysis of three varieties with different brown planthopper-resistance identifies leaf sheath lncRNAs in rice
Source: BMC Plant Biol. 2023 Jul 22;23:367. doi: 10.1186/s12870-023-04374-w (PMC10362764; doi:10.1186/s12870-023-04374-w)
Supplement: Supplementary file 2 — Supplementary Material 2 [file 12870_2023_4374_MOESM2_ESM.xlsx]

## Sheet: Table S1
Table S1 The cleans reads of all the samples and the proportions of clean reads that were unmapped, multiply mapped, and uniquely mapped to the genome
Sample ID	Total Reads	Mapped Reads	Uniq Mapped Reads	Multiple Mapped Reads	Reads Map to '+'	Reads Map to '-'
IR36-1	103434306	97668886(94.43%)	83156510(80.40%)	14512376(14.03%)	60163348(58.17%)	60110416(58.11%)
IR36-2	177826304	167409387(94.14%)	144910220(81.49%)	22499167(12.65%)	101929470(57.32%)	101818466(57.26%)
IR36-3	126343162	120750900(95.57%)	104074082(82.37%)	16676818(13.20%)	73177716(57.92%)	73144142(57.89%)
IR36_T-1	129047550	57301415(44.40%)	48582153(37.65%)	8719262(6.76%)	35534390(27.54%)	35551264(27.55%)
IR36_T-2	125656256	59524653(47.37%)	50838705(40.46%)	8685948(6.91%)	36532718(29.07%)	36551191(29.09%)
IR36_T-3	128223394	44730964(34.89%)	38675313(30.16%)	6055651(4.72%)	27173690(21.19%)	27184174(21.20%)
R476-1	122351966	114830643(93.85%)	95807310(78.30%)	19023333(15.55%)	72423228(59.19%)	72385209(59.16%)
R476-2	128783836	122538670(95.15%)	106076791(82.37%)	16461879(12.78%)	74286308(57.68%)	74199729(57.62%)
R476-3	118934014	114200824(96.02%)	96757947(81.35%)	17442877(14.67%)	70641438(59.40%)	70578713(59.34%)
R476_T-1	122898332	66565941(54.16%)	57124019(46.48%)	9441922(7.68%)	40656831(33.08%)	40629512(33.06%)
R476_T-2	150641504	75147555(49.89%)	64526856(42.83%)	10620699(7.05%)	45886723(30.46%)	45894296(30.47%)
R476_T-3	128694792	37244474(28.94%)	32508777(25.26%)	4735697(3.68%)	22123878(17.19%)	22116992(17.19%)
TN1-1	136468838	130235354(95.43%)	112185265(82.21%)	18050089(13.23%)	79158028(58.00%)	79071589(57.94%)
TN1-2	132486302	126220686(95.27%)	107862492(81.41%)	18358194(13.86%)	77300024(58.35%)	77187097(58.26%)
TN1-3	112791708	103785448(92.02%)	87525284(77.60%)	16260164(14.42%)	64737897(57.40%)	64672203(57.34%)
TN1_T-1	126198854	61958522(49.10%)	53634833(42.50%)	8323689(6.60%)	37309568(29.56%)	37272849(29.54%)
TN1_T-2	118320434	45190252(38.19%)	39723439(33.57%)	5466813(4.62%)	26695932(22.56%)	26665784(22.54%)
TN1_T-3	108776762	50221018(46.17%)	44196068(40.63%)	6024950(5.54%)	29879984(27.47%)	29837248(27.43%)

## Sheet: Table S2
Table S2 The classification of lncRNAs, the target genes of cis-, trans-, and target mimic-functional lncRNAs, and the expression levels of lncRNAs
#lncRNA_ID	Chr	Location	lncRNA_type	Target_gene_ID	Target_type	Target_miRNA	TN1-1	TN1-2	TN1-3	TN1_T-1	TN1_T-2	TN1_T-3	IR36-1	IR36-2	IR36-3	IR36_T-1	IR36_T-2	IR36_T	R476-1	R476-2	R476-3	R476_T-1	R476_T-2	R476_T-3	TN1 vs TN1_T DESeq2_Pvalue	TN1 vs TN1_T DESeq2_log2FC	TN1 vs TN1_T DESeq2_(Pvalue_0.05_FC_2)_regulated	IR36 vs IR36_T DESeq2_Pvalue	IR36 vs IR36_T DESeq2_log2FC	IR36 vs IR36_T DESeq2_(Pvalue_0.05_FC_2)_regulated	R476 vs R476T DESeq2_Pvalue	R476 vs R476T DESeq2_log2FC	R476 vs R476T DESeq2_(Pvalue_0.05_FC_2)_regulated	TN1 vs_IR36 DESeq2_Pvalue	TN1 vs_IR36 DESeq2_log2FC	TN1 vs_IR36 DESeq2_(Pvalue_0.05_FC_2)_regulated	TN1 vs_R476 DESeq2_Pvalue	TN1 vs_R476 DESeq2_log2FC	TN1 vs_R476 DESeq2_(Pvalue_0.05_FC_2)_regulated	TN1_T vs IR36_T DESeq2_Pvalue	TN1_T vs IR36_T DESeq2_log2FC	TN1_T vs IR36_T DESeq2_(Pvalue_0.05_FC_2)_regulated	TN1_T vs R476_T DESeq2_Pvalue	TN1_T vs R476_T DESeq2_log2FC	TN1_T vs R476_T DESeq2_(Pvalue_0.05_FC_2)_regulated
MSTRG.10011.1	Chr11	7140342-7141525	lincRNA	OsR498G0815065200.01;OsR498G0307070000.01;OsR498G1221025200.01;OsR498G1120524900.01;OsR498G0715003300.01;OsR498G1119668700.01;OsR498G0613308600.01;OsR498G0203374200.01;OsR498G1119669800.01;OsR498G0100225600.01;OsR498G0815511100.01;OsR498G0101690800.01;OsR498G0407720400.01;Oryza_sativa_newGene_8	trans;trans;trans;trans;trans;cis;trans;trans;cis;trans;trans;trans;trans;cis		0	0	0	0	0	0	0	0	0	0	0	0.847377	0	0	0	0	0	0	--	--	--	--	--	--	--	--	--	--	--	--	--	--	--	--	--	--	--	--	--
MSTRG.10015.8	Chr11	7163210-7168558	lincRNA	OsR498G1119671300.01;OsR498G1119671000.01;Oryza_sativa_newGene_9;OsR498G1119670700.01;OsR498G1119670600.01	cis;cis;cis;cis;cis		0.052876	0.030671	0.012886	0.115422	0.07382	0.096667	0	1.8e-05	0	0	0	0	0	0	0.002609	0	0	0	0.0747092	1.45664	normal	--	--	--	--	--	--	0.0227168	-3.83767	down	0.022873	-3.72629	down	0.00167433	-5.47366	down	0.00152391	-5.37538	down
MSTRG.10015.9	Chr11	7163238-7168558	lincRNA	OsR498G1119671000.01;Oryza_sativa_newGene_9;OsR498G1119670700.01;OsR498G1119670600.01;OsR498G1119671300.01	cis;cis;cis;cis;cis		0.063778	0.049695	0.029724	0.016998	0.069814	0.155009	0.061044	0	0	0	0	0.074043	0	0	0	0	0	0	0.470244	0.664838	normal	--	--	--	--	--	--	0.469176	-1.2477	normal	0.00413485	-6.7309	down	0.3683	-1.7125	normal	0.00684075	-5.2755	down
MSTRG.1002.1	Chr1	6782997-6783300	lincRNA	OsR498G0100446600.01;OsR498G0408689100.01;OsR498G0100446400.01;OsR498G0100447600.01	cis;trans;cis;cis		0.173643	0	0	0	0	0	0	0	0.037184	0	0	0.210169	0	0	0	0	0	0	--	--	--	--	--	--	--	--	--	--	--	--	--	--	--	--	--	--	--	--	--
MSTRG.10022.1	Chr11	7226332-7226680	lincRNA	OsR498G1119673000.01	cis		0.277391	0	0.558146	0.404434	0.231941	0.211441	0	0	0	0	0	0	0	0	0	0	0	0	0.958342	-0.067723	normal	--	--	--	--	--	--	--	--	--	--	--	--	0.0203261	-4.56796	down	0.0179335	-4.47414	down
MSTRG.10042.4	Chr11	7326884-7330307	lincRNA	Oryza_sativa_newGene_28;OsR498G1119683100.01;OsR498G1119681000.01;OsR498G0102047200.01;Oryza_sativa_newGene_23	cis;cis;cis;trans;cis	osa-miR1864	0	0	0	0	0	0	0	0	0	0	0	0	0.979371	0.232436	0.147599	1.09193	0.178051	0.076234	--	--	--	--	--	--	0.892466	-0.14864	normal	--	--	--	5.15e-06	10.2083	up	--	--	--	6.97e-06	8.66137	up
MSTRG.10042.5	Chr11	7326884-7330307	lincRNA	Oryza_sativa_newGene_23;OsR498G1119681000.01;OsR498G0102047200.01;Oryza_sativa_newGene_28;OsR498G1119683100.01	cis;cis;trans;cis;cis		0	0	0	0	0	0	0	0	0	0	0	0	0.007854	0.064359	0.036185	0.128163	0.064499	0.041762	--	--	--	--	--	--	0.410926	0.772895	normal	--	--	--	0.00886591	6.32719	up	--	--	--	0.00576596	5.06582	up
MSTRG.10069.12	Chr11	7617956-7620059	lincRNA	OsR498G1119699200.01;Oryza_sativa_newGene_35;OsR498G1119700200.01;OsR498G1119698900.01	cis;cis;cis;cis	osa-miR2118c;osa-miR2118q;osa-miR2118b;osa-miR2118n;osa-miR2118a;osa-miR2118f;osa-miR2118j;osa-miR2118m;osa-miR2118h;osa-miR2118k;osa-miR2118p;osa-miR2118d;osa-miR2118g	0	0	0	0	0	0	0	0	0	0.256233	0	0	0	0	0	0	0	0	--	--	--	--	--	--	--	--	--	--	--	--	--	--	--	--	--	--	--	--	--
MSTRG.10096.1	Chr11	7786941-7789756	lincRNA	OsR498G1119711100.01;OsR498G1120183200.01;Oryza_sativa_newGene_46;OsR498G1018727000.01;OsR498G0306985500.01;OsR498G1119710700.01;OsR498G1119711300.01	cis;trans;cis;trans;trans;cis;cis		0	0	0	0	0	0	0.193607	0	0	0.054805	0	0	0	0.165648	0	0.154708	0.020513	0	--	--	--	--	--	--	0.988852	0.0218991	normal	--	--	--	--	--	--	--	--	--	--	--	--
MSTRG.10114.1	Chr11	8057247-8057935	lincRNA	OsR498G0204172300.01;OsR498G0203891300.01;OsR498G0917369100.01;OsR498G0306109500.01;OsR498G0714350200.01;OsR498G0204827800.01;OsR498G0714763000.01;OsR498G0713594700.01;OsR498G0100089600.01	trans;trans;trans;trans;trans;trans;trans;trans;trans		0	0.130411	0	0	0	0	0	0	0	0	0.165642	0	0	0	0	0	0	0	--	--	--	--	--	--	--	--	--	--	--	--	--	--	--	--	--	--	--	--	--
MSTRG.10116.1	Chr11	8079251-8085821	lincRNA	Oryza_sativa_newGene_58	cis		0	0	0	0	0.13078	0	0	0	0	0	0	0	0	0	0	0	0.35293	0	--	--	--	--	--	--	--	--	--	--	--	--	--	--	--	--	--	--	--	--	--
MSTRG.10116.2	Chr11	8079256-8085821	lincRNA	OsR498G0305453200.01;Oryza_sativa_newGene_58	trans;cis		0	0	0	0	0	0	0.46941	0	0.30204	0	0.180109	0	0	0	0	0	0	0	--	--	--	0.393437	-1.23731	normal	--	--	--	--	--	--	--	--	--	--	--	--	--	--	--
MSTRG.10116.3	Chr11	8085223-8085821	lincRNA	OsR498G0100848700.01;Oryza_sativa_newGene_58;OsR498G0409036300.01;OsR498G0204425200.01;OsR498G0815883700.01;OsR498G0714611100.01;OsR498G0204604100.01	trans;cis;trans;trans;trans;trans;trans		0	0	0	0	0	0	0.077957	0	0	0.116775	0	0	0	0	0	0	0	0	--	--	--	--	--	--	--	--	--	--	--	--	--	--	--	--	--	--	--	--	--
MSTRG.10117.1	Chr11	8081303-8082968	lincRNA	OsR498G1220806400.01;Oryza_sativa_newGene_58	trans;cis		0	0	0	0	0	0	0.157383	0	0.223265	0.082206	0.152228	0.010478	0	0	0	0	0	0	--	--	--	0.673365	-0.538949	normal	--	--	--	--	--	--	--	--	--	0.0178209	4.94653	up	--	--	--
MSTRG.10117.2	Chr11	8081303-8082968	lincRNA	Oryza_sativa_newGene_58;OsR498G0100709200.01;OsR498G1220806400.01	cis;trans;trans		0	0	0	0	0	0	0.117899	0	0	0	0.034531	0	0	0	0	0	0	0	--	--	--	--	--	--	--	--	--	--	--	--	--	--	--	--	--	--	--	--	--
MSTRG.10117.3	Chr11	8081488-8082968	lincRNA	OsR498G1220806400.01;OsR498G0100656400.01;Oryza_sativa_newGene_58;OsR498G0102420700.01;OsR498G0100709200.01	trans;trans;cis;trans;trans		0	0	0	0	0	0	0	0	0.102542	0	0	0	0	0	0	0	0	0	--	--	--	--	--	--	--	--	--	--	--	--	--	--	--	--	--	--	--	--	--
MSTRG.10117.4	Chr11	8081580-8082968	lincRNA	Oryza_sativa_newGene_58;OsR498G0102420700.01;OsR498G0100709200.01;OsR498G0100656400.01	cis;trans;trans;trans		0	0	0	0	0	0	0	0	0.163619	0	1.00789	0.209609	0	0	0	0	0	0	--	--	--	0.343544	1.38954	normal	--	--	--	--	--	--	--	--	--	--	--	--	--	--	--
MSTRG.10117.6	Chr11	8082094-8082968	lincRNA	OsR498G0102420700.01;Oryza_sativa_newGene_58;OsR498G0100709200.01	trans;cis;trans		0	0	0	0	0	0	0.009502	0	0.061228	0	0.013914	0.379682	0	0	0	0	0	0	--	--	--	0.337752	1.35993	normal	--	--	--	--	--	--	--	--	--	--	--	--	--	--	--
MSTRG.10126.1	Chr11	8287974-8290780	lincRNA	OsR498G0203224900.01;OsR498G1119729900.01;OsR498G1119728500.01	trans;cis;cis		0	0	0	0	0	0	0	0	0	0	0.126588	0.401943	0	0	0	0	0	0	--	--	--	--	--	--	--	--	--	--	--	--	--	--	--	--	--	--	--	--	--
MSTRG.10159.1	Chr11	8600343-8628846	anti-sense_lncRNA	OsR498G0306264100.01;OsR498G0714918700.01;OsR498G0613066600.01;OsR498G0409211100.01;OsR498G0815475400.01;OsR498G0203758000.01;OsR498G0204598100.01;OsR498G1119758400.01;OsR498G0203960700.01;OsR498G1119744400.01;OsR498G0100089400.01;OsR498G0102369600.01;OsR498G0611802300.01;OsR498G1120321000.01;OsR498G0612934500.01;OsR498G0408664300.01;OsR498G0815098200.01;OsR498G1119745800.01;OsR498G1221503800.01;…	trans;trans;trans;trans;trans;trans;trans;trans;trans;both;trans;trans;trans;trans;trans;trans;trans;cis;trans;trans;trans;cis;trans		0	0.439835	0	0	0	0	0	0	0	0	0	0	0	0	0	0	0	0	--	--	--	--	--	--	--	--	--	--	--	--	--	--	--	--	--	--	--	--	--
MSTRG.10177.1	Chr11	8777416-8777875	anti-sense_lncRNA	OsR498G0101502700.01;OsR498G1119750000.01;OsR498G1119751000.01;OsR498G0917069000.01;OsR498G0100640000.01;OsR498G0511035600.01	trans;both;cis;trans;trans;trans		0	0.413772	0.049873	0	0.869011	0	0.051592	0	0	0.173698	0	0	0	0	0	0	0	0	0.778508	0.546167	normal	--	--	--	--	--	--	0.198436	-2.8616	normal	--	--	--	--	--	--	--	--	--
MSTRG.10186.1	Chr11	8876925-8884341	lincRNA	Oryza_sativa_newGene_92	cis		0	0	0	0	0	0	0	0	0	0	0	0	0.042637	0	0	0.394145	0	0	--	--	--	--	--	--	--	--	--	--	--	--	--	--	--	--	--	--	--	--	--
MSTRG.10201.12	Chr11	8935166-8935796	lincRNA	Oryza_sativa_newGene_106;OsR498G1119755800.01;OsR498G0407905600.01	cis;cis;trans		0	0	0	0	0	0	0	0.583802	0	0.169376	0	0	0	0	0	0	0.163077	0	--	--	--	--	--	--	--	--	--	--	--	--	--	--	--	--	--	--	--	--	--
MSTRG.10227.1	Chr11	9258601-9260585	anti-sense_lncRNA	OsR498G0611661600.01;OsR498G1119765500.01;Oryza_sativa_newGene_118;OsR498G0101922300.01;OsR498G1119765000.01;OsR498G0408952000.01;OsR498G0205020800.01;OsR498G0815592900.01;OsR498G1119766900.01;OsR498G0917924400.01;OsR498G1119766400.01	trans;both;cis;trans;cis;trans;trans;trans;cis;trans;cis		0.021045	0.095672	0.000406	0.39278	0.066477	0	0	0	0	0.081002	0.085132	0.399174	0.00563	0	0	0	0	0	0.415148	1.13079	normal	0.0288901	3.1744	up	--	--	--	0.0871911	-4.36419	normal	0.298149	-1.94164	normal	0.927145	0.160232	normal	--	--	--
MSTRG.10243.3	Chr11	9409450-9410977	lincRNA	OsR498G1119776400.01;Oryza_sativa_newGene_122	cis;cis		0.019249	0	0.380152	0	0.18694	0	0	0	0.376085	0.010936	0	0	0	0	0	0	0	0	0.703552	-0.740927	normal	--	--	--	--	--	--	0.943833	0.17907	normal	--	--	--	--	--	--	--	--	--
MSTRG.10243.4	Chr11	9409450-9410977	lincRNA	Oryza_sativa_newGene_122;OsR498G1119776400.01	cis;cis		0	0	0.096882	0	0.102353	0	0	0	0	0	0	0	0	0	0	0	0	0	--	--	--	--	--	--	--	--	--	--	--	--	--	--	--	--	--	--	--	--	--
MSTRG.10257.10	Chr11	9852615-9854576	lincRNA	Oryza_sativa_newGene_131;OsR498G0102470400.01;OsR498G0101349400.01;OsR498G1119793700.01;OsR498G0916793100.01	cis;trans;trans;cis;trans		0.000603	0	0	0	0.15766	0	0	0	0	0	0	0	0	0	0	0	0	0	--	--	--	--	--	--	--	--	--	--	--	--	--	--	--	--	--	--	--	--	--
MSTRG.10268.12	Chr11	10072530-10072949	sense_lncRNA	OsR498G1119803100.01;OsR498G1119802700.01;OsR498G1119803300.01	cis;cis;cis		0.202463	0	0	0	0	0	0	0	0	0	0.321662	0.032486	0.316935	0.596099	0.158707	0	0.333475	0	--	--	--	--	--	--	0.274284	-1.4031	normal	--	--	--	0.14175	2.2877	normal	--	--	--	--	--	--
MSTRG.10275.1	Chr11	10109332-10109897	anti-sense_lncRNA	OsR498G1119804900.01;OsR498G1119804500.01;OsR498G1119804300.01	cis;cis;cis		0	0	0	0	0	0	0.348338	0.289284	0.113141	0	0.322935	0	0	0	0	0	0	0	--	--	--	0.380403	-1.13098	normal	--	--	--	0.00354013	6.91395	up	--	--	--	--	--	--	--	--	--
MSTRG.10294.2	Chr11	10368091-10368998	lincRNA	Oryza_sativa_newGene_153;Oryza_sativa_newGene_152	cis;cis		0	0	0	0	0	0	0.23415	0	0	0	0.080804	0	0	0	0	0	0	0	--	--	--	--	--	--	--	--	--	--	--	--	--	--	--	--	--	--	--	--	--
MSTRG.10309.1	Chr11	10486113-10493986	lincRNA	OsR498G1220829100.01;OsR498G0815941000.01;OsR498G0612389500.01;OsR498G1119820100.01	trans;trans;trans;cis		2.42545	2.36508	3.03343	2.15606	1.13061	2.37002	1.82988	2.19453	1.08404	1.69895	1.75904	0.852663	2.22827	2.46899	0.660525	2.04269	0.912383	1.72072	0.360959	-0.475711	normal	0.51293	-0.457624	normal	0.64651	-0.345496	normal	0.429492	-0.413278	normal	0.524436	-0.4003	normal	0.550622	-0.431937	normal	0.848834	-0.135957	normal
MSTRG.10309.2	Chr11	10486113-10493986	lincRNA	OsR498G1220829100.01;OsR498G0815941000.01;OsR498G0612389500.01;OsR498G1119820100.01	trans;trans;trans;cis		1.06787	1.48052	2.00797	1.00053	1.08211	0.673785	1.27548	0.968014	0.912138	0.719568	1.16272	0	0.575532	0.918873	0.79237	0.900445	0.67572	0	0.176871	-0.729763	normal	0.466581	-0.798229	normal	0.611043	-0.540393	normal	0.50185	-0.34256	normal	0.0746325	-0.837758	normal	0.672847	-0.551462	normal	0.630277	-0.59525	normal
MSTRG.10311.1	Chr11	10534588-10538669	lincRNA	Oryza_sativa_newGene_164;Oryza_sativa_newGene_163;OsR498G1119821500.01	cis;cis;cis	osa-miR5492	0	0	0	0	0	0	0.037815	0.006861	0	0.066841	0.256548	0	0	0	0	0	0	0	--	--	--	0.196783	1.76679	normal	--	--	--	--	--	--	--	--	--	--	--	--	--	--	--
MSTRG.10312.1	Chr11	10539368-10540854	lincRNA	Oryza_sativa_newGene_163;Oryza_sativa_newGene_164	cis;cis		0	0	0	0	0	0.03693	0.039763	0.150174	0	0	0.134236	0.079878	0	0	0	0	0	0	--	--	--	0.927617	-0.125345	normal	--	--	--	--	--	--	--	--	--	0.33514	2.26455	normal	--	--	--
MSTRG.10335.1	Chr11	10777195-10777898	lincRNA	OsR498G0409166100.01;OsR498G0306168800.01;OsR498G0305794900.01;OsR498G0306451100.01;OsR498G1221913200.01;OsR498G0714555900.01;OsR498G0510986700.01	trans;trans;trans;trans;trans;trans;trans		0.985844	0.805106	2.78186	0.366674	1.14895	0.476807	2.7965	1.37122	1.98452	0.28842	1.43371	0.960061	0.811038	1.2935	0.85462	1.29108	0.670415	0.513124	0.194255	-1.1121	normal	0.116672	-1.22955	normal	0.583399	-0.385806	normal	0.425055	0.590044	normal	0.534999	-0.430188	normal	0.661589	0.43101	normal	0.626775	0.446895	normal
MSTRG.10340.1	Chr11	10829720-10830632	lincRNA	--	--		0.07806	0.094177	0.110979	0.044544	0	0	0.062774	0	0	0.079164	0	0.218634	0	0.068384	0	0.215201	0.315478	0.426105	0.0875392	-2.14427	normal	0.391853	1.24753	normal	0.0124346	3.02718	up	0.156017	-2.12774	normal	0.171826	-1.94708	normal	0.32548	2.37282	normal	0.00437248	4.20256	up
MSTRG.10353.19	Chr11	10902477-10908528	lincRNA	Oryza_sativa_newGene_187;OsR498G1119836000.01;Oryza_sativa_newGene_190;OsR498G1119836400.01	cis;cis;cis;cis		0.034939	0.007419	0	0.196098	0.579812	0.423194	0	0	0	0.267691	0	0.11594	0.021901	0.045339	0	0.017261	3.05679	4.77609	7.56e-05	4.19353	up	--	--	--	0.000324244	4.85436	up	--	--	--	0.735646	0.580069	normal	0.234977	-1.60727	normal	0.0488005	2.88593	up
MSTRG.10353.20	Chr11	10905284-10908331	lincRNA	OsR498G1222022700.01;OsR498G1119836000.01;OsR498G1120507500.01;OsR498G1220838400.01;OsR498G1119836400.01;Oryza_sativa_newGene_190	trans;cis;trans;trans;cis;cis		0	0	0	0	0	0	0	0	0	0	0	0.420716	0	0	0	0	0	0	--	--	--	--	--	--	--	--	--	--	--	--	--	--	--	--	--	--	--	--	--
MSTRG.10356.1	Chr11	10985655-10985992	lincRNA	OsR498G1119839300.01;OsR498G0816128800.01;OsR498G0202859900.01;OsR498G0509738100.01;OsR498G0613093400.01;OsR498G0100730500.01;OsR498G0305280300.01;OsR498G0612938100.01;OsR498G0511407900.01;OsR498G0815241900.01;OsR498G0815335100.01;OsR498G0408962200.01;OsR498G1119838800.01;OsR498G0205021600.01;OsR498G1221031900.01;OsR498G0204255800.01;OsR498G0101530400.01;OsR498G1120405800.01;OsR498G0204906600.01;…	cis;trans;trans;trans;trans;trans;trans;trans;trans;trans;trans;trans;cis;trans;trans;trans;trans;trans;trans;trans;trans;trans;trans;trans;trans;trans;trans;trans;trans;trans;trans;cis		0	0	0	0	0	0	0	0	0	0	0	0	0.153521	0.04277	0.314501	0.087529	0	0	--	--	--	--	--	--	0.178544	-1.78607	normal	--	--	--	0.0103719	6.2308	up	--	--	--	--	--	--
MSTRG.10367.1	Chr11	11186231-11188434	intronic_lncRNA	OsR498G1119848800.01;OsR498G1119848900.01;OsR498G0305272200.01	cis;cis;trans		0.405117	0.286226	0.270917	0.4892	0.27892	0.20793	0.517549	0.440646	0.766451	0.536989	0.354774	0.427739	0.323681	0.182144	0.228198	0.431399	0.523109	0.573722	0.995105	0.00336151	normal	0.353637	-0.571902	normal	0.107451	0.861791	normal	0.0495808	1.0448	up	0.596985	-0.241507	normal	0.559816	0.393029	normal	0.228437	0.794913	normal
MSTRG.10388.10	Chr11	11467584-11471647	lincRNA	OsR498G0815288400.01;OsR498G1119863700.01;Oryza_sativa_newGene_207;OsR498G1119862900.01;OsR498G1119863900.01;OsR498G0611536200.01;OsR498G0815514900.01;OsR498G0102480600.01;OsR498G0510031600.01	trans;cis;cis;cis;cis;trans;trans;trans;trans		0	0	0	0	0.023614	0	0.013398	0.453918	0.040506	0.023377	0.000446	0.014973	0.00263	0.03265	0.037135	0.030497	0.003526	0	--	--	--	0.0128862	-3.01053	down	0.466116	-0.924061	normal	0.000255163	8.81159	up	0.00715094	6.64847	up	0.727481	0.696769	normal	0.840408	0.497817	normal
MSTRG.10388.11	Chr11	11467590-11471647	lincRNA	OsR498G1119863900.01;OsR498G1119862900.01;OsR498G0510031600.01;OsR498G0102480600.01;OsR498G0815514900.01;OsR498G0611536200.01;Oryza_sativa_newGene_207;OsR498G1119863700.01;OsR498G0815288400.01	cis;cis;trans;trans;trans;trans;cis;cis;trans		0	0	0.032604	0	0	0	0.186039	0.091703	0.169045	0.113677	0.088185	0.488112	0.08736	0.088489	0.093214	0.330352	0.109063	0.028148	--	--	--	0.648287	0.399221	normal	0.495026	0.6227	normal	0.0293859	3.59743	up	0.068161	2.92789	normal	2.68e-05	7.45706	up	0.000167715	7.09618	up
MSTRG.10388.12	Chr11	11467590-11471647	lincRNA	Oryza_sativa_newGene_207;OsR498G0815288400.01;OsR498G1119863700.01;OsR498G0100640600.01;OsR498G1119862900.01;OsR498G1119863900.01;OsR498G0815514900.01;OsR498G0102480600.01;OsR498G0510031600.01;OsR498G0611536200.01	cis;trans;cis;trans;cis;cis;trans;trans;trans;trans		0	0	0	0	0	0	0.030195	0.020493	0.024392	0	0.004373	0.027659	0.215023	0.043957	0.046217	0.014323	0.045273	0	--	--	--	0.411481	-0.983518	normal	0.0888838	-1.92556	normal	0.0115024	6.03084	up	0.00161317	7.59137	up	--	--	--	--	--	--
MSTRG.10388.13	Chr11	11467597-11471647	lincRNA	OsR498G1119862900.01;OsR498G1119863900.01;OsR498G0102480600.01;OsR498G0815514900.01;OsR498G0510031600.01;OsR498G0611536200.01;Oryza_sativa_newGene_207;OsR498G0815288400.01;OsR498G1119863700.01	cis;cis;trans;trans;trans;trans;cis;trans;cis		0	0	0	0	0.080099	0	0.001506	0.131251	0.01324	0.336015	0	0	0	0.126186	0.033908	0	0	0	--	--	--	0.750636	0.458736	normal	--	--	--	0.00403552	7.26135	up	--	--	--	--	--	--	--	--	--
MSTRG.10388.14	Chr11	11467601-11471647	lincRNA	OsR498G0815288400.01;OsR498G1119863700.01;Oryza_sativa_newGene_207;OsR498G0611536200.01;OsR498G0102480600.01;OsR498G0815514900.01;OsR498G0510031600.01;OsR498G1119862900.01;OsR498G1119863900.01	trans;cis;cis;trans;trans;trans;trans;cis;cis		0	0.379291	0	0	0	0	0.032173	0.262475	0.046672	0.268544	0.560149	0.707436	0.058096	0.092276	0.11853	0.329189	0.391709	0.07701	--	--	--	0.11562	1.5534	normal	0.0934713	1.33493	normal	0.986889	0.0359816	normal	0.868889	-0.346598	normal	1.84e-08	8.71279	up	2.78e-06	7.98866	up
MSTRG.10388.15	Chr11	11467620-11471647	lincRNA	OsR498G1119863900.01;OsR498G1119862900.01;OsR498G0611536200.01;OsR498G0510031600.01;OsR498G0815514900.01;OsR498G0102480600.01;OsR498G0815288400.01;OsR498G1119863700.01;Oryza_sativa_newGene_207	cis;cis;trans;trans;trans;trans;trans;cis;cis		0	0	0	0	0	0	0.829177	0.01309	0.091293	0.10177	0.035644	0.090005	0.052617	0.075981	0.137474	0.345901	0.055911	0.039738	--	--	--	0.148866	-1.64736	normal	0.589833	0.527501	normal	0.000114449	9.17337	up	0.000391159	8.24168	up	0.000746671	5.82234	up	0.000304043	6.92477	up
MSTRG.10388.8	Chr11	11467584-11471647	lincRNA	OsR498G0815288400.01;OsR498G1119863700.01;Oryza_sativa_newGene_207;OsR498G0611536200.01;OsR498G0815514900.01;OsR498G0102480600.01;OsR498G0510031600.01;OsR498G1119862900.01;OsR498G1119863900.01	trans;cis;cis;trans;trans;trans;trans;cis;cis		0	0	0	0	0	0	0.196315	0.049693	0.288344	0.119851	0.084919	0.488773	0.107078	0.386697	0.61995	0.909049	0.139937	0.162142	--	--	--	0.84244	0.191836	normal	0.987248	-0.0157918	normal	9.59e-05	8.98798	up	9.53e-06	9.92536	up	3.1e-05	7.42667	up	3.88e-06	8.37802	up
MSTRG.10388.9	Chr11	11467584-11471647	lincRNA	OsR498G0815288400.01;OsR498G1119863700.01;Oryza_sativa_newGene_207;OsR498G1119862900.01;OsR498G1119863900.01;OsR498G0611536200.01;OsR498G0815514900.01;OsR498G0102480600.01;OsR498G0510031600.01	trans;cis;cis;cis;cis;trans;trans;trans;trans		0	0	0.10983	0	0	0	0.00248	1.15117	0.021903	0.30749	0	0	0	0.07525	0.02733	0	0	0	--	--	--	0.380967	-1.2821	normal	--	--	--	0.174261	3.16634	normal	0.966275	0.102587	normal	--	--	--	--	--	--
MSTRG.10401.1	Chr11	11757287-11757818	lincRNA	OsR498G1119880100.01;Oryza_sativa_newGene_211	cis;cis		0	0	0	0	0	0	0.590586	0	0	0	0	0	0	0	0	0	0	0	--	--	--	--	--	--	--	--	--	--	--	--	--	--	--	--	--	--	--	--	--
MSTRG.1041.1	Chr1	7092755-7095733	lincRNA	OsR498G0100468900.01;Oryza_sativa_newGene_216;OsR498G0100468100.01;OsR498G0100468300.01;OsR498G0100468500.01	cis;cis;cis;cis;cis	osa-miR1436	0	0	0	0.140906	0	0	0	0	0	0	0	0	0	0	0	0	0	0	--	--	--	--	--	--	--	--	--	--	--	--	--	--	--	--	--	--	--	--	--
MSTRG.1041.4	Chr1	7093689-7095733	lincRNA	OsR498G0100468900.01;Oryza_sativa_newGene_216;OsR498G0407627500.01;OsR498G0100468300.01;OsR498G0714585000.01;OsR498G0305694200.01;OsR498G0100468500.01	cis;cis;trans;cis;trans;trans;cis		0.384742	0.640647	0	0.22603	0	0.433572	0	0	0	0	0	0	0	0	0	0	0	0	0.769837	-0.495408	normal	--	--	--	--	--	--	--	--	--	--	--	--	--	--	--	--	--	--
MSTRG.10428.1	Chr11	12076838-12136901	lincRNA	OsR498G1119892200.01	cis		0.129754	0.070144	0.069975	0.053515	0	0.289467	0	0	0.560678	0.052057	0.060631	0	0	0.029028	0	0.279792	0	0	0.734902	0.434392	normal	0.398035	-1.24322	normal	--	--	--	0.566591	1.10979	normal	0.0783817	-2.92531	normal	0.41808	-1.77345	normal	0.934419	-0.203954	normal
MSTRG.10432.1	Chr11	12127606-12135069	lincRNA	--	--		0.025192	0.16866	0.183078	0.137461	0	0.034794	0	0	0	0	0	0	0	0	0	0	0	0	0.576453	-0.742874	normal	--	--	--	--	--	--	0.0293946	-5.41	down	0.028935	-5.39567	down	--	--	--	--	--	--
MSTRG.10475.1	Chr11	12516465-12521506	lincRNA	--	--		0	0	0	0	0	0	0	0	0	0	0	0	0.041484	0	0.142386	0	0	0	--	--	--	--	--	--	--	--	--	--	--	--	--	--	--	--	--	--	--	--	--
MSTRG.10482.1	Chr11	12593702-12599589	intronic_lncRNA	OsR498G1119909300.01	cis		0.1055	0.107207	0.214715	0.02854	0.231488	0	0.096671	0.104857	0.139961	0.067004	0.017578	0.073363	0.106587	0.093786	0.089121	0.158629	0.147491	0.234229	0.50618	-0.793849	normal	0.364164	-0.929373	normal	0.436474	0.620512	normal	0.879665	-0.115303	normal	0.566646	-0.405361	normal	0.854671	-0.314179	normal	0.357708	1.28482	normal
MSTRG.10482.5	Chr11	12598999-12599589	intronic_lncRNA	OsR498G1119909300.01	cis		0.043651	0.001359	0.003366	0.004112	0	0.072619	0.007515	0	0.000612	0.000434	0.034925	0.003774	0.158553	0.010789	0.024254	0	0.027062	0.01122	0.779995	0.389808	normal	0.330093	1.32188	normal	0.442802	-1.01237	normal	0.525712	-1.02439	normal	0.245212	1.53961	normal	0.854825	0.330135	normal	0.97918	0.0537444	normal
MSTRG.10496.1	Chr11	12823556-12824088	lincRNA	OsR498G0612061600.01;OsR498G0917442600.01;OsR498G0613235600.01;OsR498G0510918900.01;OsR498G0100863100.01;OsR498G0306077000.01;OsR498G0612745200.01;OsR498G0306163900.01;OsR498G0307255700.01;OsR498G0101410200.01;OsR498G1120240900.01;OsR498G0815076800.01;OsR498G1222182800.01;OsR498G0307198000.01;OsR498G0917910100.01;OsR498G0917887400.01;OsR498G0101539800.01;OsR498G0714529100.01;OsR498G0613032800.01;…	trans;trans;trans;trans;trans;trans;trans;trans;trans;trans;trans;trans;trans;trans;trans;trans;trans;trans;trans;trans;trans;trans;trans;trans;trans;trans;trans;cis;trans;trans;trans;cis		0	0	0	0	0	0	0	0	0	0	0.162613	0	0	0	0	0	0	0	--	--	--	--	--	--	--	--	--	--	--	--	--	--	--	--	--	--	--	--	--
MSTRG.10498.3	Chr11	12859449-12866934	lincRNA	OsR498G0100094500.01;OsR498G0305166600.01;OsR498G0101502900.01;OsR498G0714952800.01;OsR498G0102528600.01;OsR498G0204388200.01;OsR498G0613143800.01;OsR498G1120027100.01;Oryza_sativa_newGene_274;OsR498G0305918700.01	trans;trans;trans;trans;trans;trans;trans;trans;cis;trans		0	0	0	0	0	0	0	0	0.119493	0	0	0	0	0	0	0	0.128487	0	--	--	--	--	--	--	--	--	--	--	--	--	--	--	--	--	--	--	--	--	--
MSTRG.10507.1	Chr11	13055287-13059586	lincRNA	OsR498G1221092300.01	trans		0	0.171689	0	0	0	0	0.35376	0.030027	0	0.085959	0	0	0	0	0.097663	0.173063	0	0	--	--	--	0.468087	-1.06876	normal	--	--	--	0.74957	0.732883	normal	--	--	--	--	--	--	--	--	--
MSTRG.10517.1	Chr11	13197039-13198944	lincRNA	Oryza_sativa_newGene_289	cis		0	0	0	0	0	0	0	0	0	0	0	0	0	0.313974	0.530733	0	0	0	--	--	--	--	--	--	--	--	--	--	--	--	--	--	--	--	--	--	--	--	--
MSTRG.1053.1	Chr1	7168494-7168945	anti-sense_lncRNA	OsR498G0100473000.01;OsR498G0100473100.01;OsR498G0100472700.01	cis;cis;cis		0	0	0.200788	0	0	0	0	0	0	0	0	0	0	0	0	0	0	0	--	--	--	--	--	--	--	--	--	--	--	--	--	--	--	--	--	--	--	--	--
MSTRG.10532.1	Chr11	13381678-13432906	lincRNA	Oryza_sativa_newGene_301	cis		0.16034	0	0.024693	0.050688	0	0.063756	0	0	0	0	0	0	0	0	0	0	0	0	0.769447	-0.487205	normal	--	--	--	--	--	--	--	--	--	--	--	--	--	--	--	--	--	--
MSTRG.10532.2	Chr11	13423661-13432906	lincRNA	--	--		0.16613	0.146423	0.111669	0.128407	0	0.223343	0.051089	0	0	0.179847	0	0	0.094325	0	0.145174	0	0	0.122273	0.882023	-0.155956	normal	--	--	--	0.660963	-0.671668	normal	0.0343643	-2.98198	down	0.499414	-0.753858	normal	0.634543	-1.15104	normal	0.518116	-1.53554	normal
MSTRG.10537.1	Chr11	13545359-13545723	lincRNA	OsR498G1119938400.01;OsR498G1119936100.01;OsR498G1119937700.01;OsR498G1119936300.01	cis;cis;cis;cis		0	0	0	0	0	0	0	0.60336	0	0	0	0	0	0	0	0	0	0	--	--	--	--	--	--	--	--	--	--	--	--	--	--	--	--	--	--	--	--	--
MSTRG.10543.1	Chr11	13703899-13706810	lincRNA	Oryza_sativa_newGene_309;OsR498G1221032200.01;OsR498G0305441100.01;OsR498G0612469900.01;OsR498G0306281600.01;OsR498G0203685900.01	cis;trans;trans;trans;trans;trans		0	0	0	0	0.018283	0	0.124174	0.05346	0	0.271177	0.020561	0.144351	0	0	0	0	0	0	--	--	--	0.498197	0.847495	normal	--	--	--	--	--	--	--	--	--	0.0375806	4.01111	up	--	--	--
MSTRG.10543.3	Chr11	13704242-13705451	lincRNA	Oryza_sativa_newGene_309	cis		0	0	0	0	0	0	0	0	0	0	0	0	0	0.225514	0	0	0	0	--	--	--	--	--	--	--	--	--	--	--	--	--	--	--	--	--	--	--	--	--
MSTRG.10543.4	Chr11	13704260-13705451	lincRNA	Oryza_sativa_newGene_309	cis		0	0	0	0	0	0	0	0	0	0	0	0	0	0.228858	0	0	0	0	--	--	--	--	--	--	--	--	--	--	--	--	--	--	--	--	--	--	--	--	--
MSTRG.10566.2	Chr11	14135758-14136614	lincRNA	OsR498G0204164700.01;OsR498G1222038100.01;OsR498G0100552600.01;OsR498G0203068900.01;OsR498G0714681300.01;OsR498G0713450900.01;OsR498G0306722400.01;OsR498G0307284200.01;OsR498G0305433300.01;OsR498G0307016500.01;OsR498G0305237600.01;OsR498G0816410700.01;OsR498G0408726600.01;OsR498G0305759300.01;OsR498G0612296100.01;Oryza_sativa_newGene_329;OsR498G0815950900.01;OsR498G0815206800.01;Oryza_sativa_newG…	trans;trans;trans;trans;trans;trans;trans;trans;trans;trans;trans;trans;trans;trans;trans;cis;trans;trans;cis;cis;trans;trans;trans;trans;trans;trans;cis;trans;trans		0.028709	0	0.319406	0	0.165731	0	0.121347	0.077206	0.038848	0.178711	0.065595	0.196811	0	0	0	0	0	0	0.65299	-0.841631	normal	0.502206	0.682247	normal	--	--	--	0.824018	-0.335032	normal	--	--	--	0.356235	1.67101	normal	--	--	--
MSTRG.10573.1	Chr11	14149408-14150930	lincRNA	Oryza_sativa_newGene_331;OsR498G1119958200.01;OsR498G1119956400.01;OsR498G1119957800.01	cis;cis;cis;cis		0	0	0	0	0	0	0.250561	0	0.010549	0	0	0	0	0.098788	0	0	0	0	--	--	--	--	--	--	--	--	--	--	--	--	--	--	--	--	--	--	--	--	--
MSTRG.10574.1	Chr11	14153642-14162936	anti-sense_lncRNA	OsR498G1119958200.01;OsR498G1119959400.01;OsR498G1119959900.01;OsR498G1119957800.01	cis;cis;cis;cis		0.225407	0	0	0	0	0	0	0	0	0	0	0	0	0	0	0	0	0	--	--	--	--	--	--	--	--	--	--	--	--	--	--	--	--	--	--	--	--	--
MSTRG.10583.1	Chr11	14285176-14319014	anti-sense_lncRNA	Oryza_sativa_newGene_341;OsR498G1119963000.01	cis;cis		0.46056	0.356164	0.188972	0.077597	0	0.041922	0	0	0	0	0	0	0	0	0	0.212984	0	0	0.0125741	-2.56814	down	--	--	--	--	--	--	0.00119765	-7.50998	down	0.00129913	-7.5222	down	--	--	--	0.765657	0.734841	normal
MSTRG.10583.2	Chr11	14294145-14319014	anti-sense_lncRNA	Oryza_sativa_newGene_341;OsR498G1119963000.01	cis;cis		0.220461	0.335884	0.21876	0	0	0	0	0	0	0	0	0	0	0	0	0	0	0	0.00329132	-5.15235	down	--	--	--	--	--	--	0.00242244	-7.07398	down	0.00243414	-7.07821	down	--	--	--	--	--	--
MSTRG.10583.3	Chr11	14294461-14319196	anti-sense_lncRNA	OsR498G1119963000.01;Oryza_sativa_newGene_341;OsR498G0101800500.01	cis;cis;trans		0.445976	0.932074	1.10363	0	0	0.2714	0	0	0	0	0	0	0	0	0	0	0	0	0.0271402	-2.8501	down	--	--	--	--	--	--	0.000511792	-8.01027	down	0.000592082	-8.01273	down	--	--	--	--	--	--
MSTRG.10598.1	Chr11	14508162-14508697	lincRNA	OsR498G0306216600.01;OsR498G0509868800.01;OsR498G0408516600.01;OsR498G0611603000.01;OsR498G0916840400.01;OsR498G1018416600.01;OsR498G0714573400.01;OsR498G0510231300.01;OsR498G0203835200.01;OsR498G0407647400.01;OsR498G0612793900.01;OsR498G0100199600.01;OsR498G0613017200.01;OsR498G0510749100.01;OsR498G0611820900.01;OsR498G0510765400.01;OsR498G1221661300.01;OsR498G0306890800.01;OsR498G0815454400.01;…	trans;trans;trans;trans;trans;trans;trans;trans;trans;trans;trans;trans;trans;trans;trans;trans;trans;trans;trans;trans;trans;trans;trans;trans;trans;trans;trans;trans;trans;trans		0	0	0	0	0	0	0	0.124873	0	0	0	0	0	0	0.176542	0	0	0	--	--	--	--	--	--	--	--	--	--	--	--	--	--	--	--	--	--	--	--	--
MSTRG.10603.1	Chr11	14540730-14543320	lincRNA	OsR498G0509806700.01;Oryza_sativa_newGene_356;OsR498G0203072000.01;OsR498G0407886600.01	trans;cis;trans;trans		0	0	0	0	0	0	0	0	0	0	0	0	0	0	0	0.225648	0.057982	0.055052	--	--	--	--	--	--	8.7e-05	5.41704	up	--	--	--	--	--	--	--	--	--	0.00114555	5.80958	up
MSTRG.10603.2	Chr11	14540883-14543320	lincRNA	OsR498G0509806700.01;OsR498G0407886600.01;OsR498G0203072000.01;OsR498G0613199800.01;Oryza_sativa_newGene_356	trans;trans;trans;trans;cis		0	0	0	0	0	0	0	0	0	0	0	0	0	0	0	0.17565	0	0	--	--	--	--	--	--	--	--	--	--	--	--	--	--	--	--	--	--	--	--	--
MSTRG.10616.1	Chr11	14713735-14714135	lincRNA	OsR498G1119975900.01	cis		0.319872	0	0	0	0	0	0	0	0	0	0	0	0	0	0	0	0	0	--	--	--	--	--	--	--	--	--	--	--	--	--	--	--	--	--	--	--	--	--
MSTRG.10618.1	Chr11	14762983-14767862	lincRNA	OsR498G0917791700.01;OsR498G0510300400.01;OsR498G1119978400.01;OsR498G1119978100.01;Oryza_sativa_newGene_369	trans;trans;cis;cis;cis		0	0.115617	0	0	0	0	0	0	0	0	0	0	0	0	0	0	0	0	--	--	--	--	--	--	--	--	--	--	--	--	--	--	--	--	--	--	--	--	--
MSTRG.10621.1	Chr11	14850052-14907592	anti-sense_lncRNA	OsR498G1119983300.01;OsR498G1119982100.01;OsR498G1119984600.01;OsR498G1119982900.01;Oryza_sativa_newGene_373	cis;cis;cis;cis;cis		0	0.341868	0	0	0	0	2.98022	0.798828	2.39047	0.378449	1.12603	0.102706	0	0	0	0	0	0.25195	--	--	--	0.0459943	-1.8177	down	--	--	--	0.0244994	3.83829	up	--	--	--	0.00483368	5.51017	up	--	--	--
MSTRG.10621.2	Chr11	14855405-14907592	anti-sense_lncRNA	Oryza_sativa_newGene_373;OsR498G1119983300.01;OsR498G1119982100.01;OsR498G1119984600.01;OsR498G1119982900.01	cis;cis;cis;cis;cis		0	0.062675	0	0	0	0	1.19703	0.053108	0.519143	0.414078	0.715117	0.482781	0	0	0.026271	0	0	0	--	--	--	0.871452	-0.163687	normal	--	--	--	0.0105789	4.2758	up	--	--	--	0.000725256	5.69209	up	--	--	--
MSTRG.10632.1	Chr11	14974919-14976580	lincRNA	OsR498G0510829200.01;OsR498G0100088600.01;OsR498G0204269800.01	trans;trans;trans		0	0	0	0	0	0	0	0.409662	0	0	0	0	0	0	0	0	0	0	--	--	--	--	--	--	--	--	--	--	--	--	--	--	--	--	--	--	--	--	--
MSTRG.10635.1	Chr11	14996039-14996439	lincRNA	OsR498G0713633300.01;OsR498G0305441100.01;OsR498G1119987500.01;OsR498G1119988200.01	trans;trans;cis;cis		0	0	0	0	0	0	0	0	0	0	0	0	0	0	0	0.804619	1.95499	2.07032	--	--	--	--	--	--	1.02e-07	6.80066	up	--	--	--	--	--	--	--	--	--	3.73e-06	7.38084	up
MSTRG.10658.1	Chr11	15249978-15250483	lincRNA	OsR498G1120005800.01;OsR498G1120004100.01;OsR498G1221390800.01;OsR498G1120004300.01	cis;cis;trans;cis		0.066987	0	0	0	0	0.370212	0	0	0	0	0	0	0.079538	0	0.064383	0	0.052018	0.149859	--	--	--	--	--	--	0.860446	0.245474	normal	--	--	--	0.584341	1.16982	normal	--	--	--	0.848661	-0.474581	normal
MSTRG.10662.10	Chr11	15291427-15292150	anti-sense_lncRNA	OsR498G1120007200.01;OsR498G1120008500.01;OsR498G1120008800.01;OsR498G1119717800.01;OsR498G0408269100.01;OsR498G0917144600.01	cis;both;cis;trans;trans;trans		0	0	0.047896	0.025729	0	0	0	0	0	0.703705	0.295346	0	0	0.175299	0.118942	0.404344	0.060826	0.497601	--	--	--	--	--	--	0.265517	1.30215	normal	--	--	--	0.29555	2.2067	normal	0.0447029	4.5307	up	0.00690116	4.65045	up
MSTRG.10664.1	Chr11	15299044-15299437	lincRNA	OsR498G1120009500.01;OsR498G1120008800.01;OsR498G1120008500.01	cis;cis;cis		0	0	0	0	0	0	0.190837	0	0	0	0	0	0	0	0	0	0	0	--	--	--	--	--	--	--	--	--	--	--	--	--	--	--	--	--	--	--	--	--
MSTRG.10667.5	Chr11	15384548-15385328	sense_lncRNA	OsR498G1120011800.01	cis		0.036278	0	0.1132	0	0.032504	0	0	0	0.318293	0.175531	0	0	0.008212	0	0.031851	0.539023	0.0059	0.007969	0.32314	-1.7792	normal	--	--	--	0.0610754	2.54295	normal	0.640096	1.10739	normal	0.45676	-1.31639	normal	--	--	--	0.0363209	4.43219	up
MSTRG.10693.1	Chr11	15623669-15626507	lincRNA	OsR498G1120021600.01;Oryza_sativa_newGene_410	cis;cis		0.172492	0	0	0	0	0	0	0	0	0	0	0	0	0	0	0	0	0	--	--	--	--	--	--	--	--	--	--	--	--	--	--	--	--	--	--	--	--	--
MSTRG.10694.1	Chr11	15629095-15629888	lincRNA	OsR498G1120021600.01;OsR498G0511321600.01;OsR498G0204817700.01;OsR498G0612553000.01;OsR498G0511106300.01;OsR498G0102133700.01	cis;trans;trans;trans;trans;trans		0.172492	0	0	0	0	0	0	0	0	0	0	0	0	0	0	0	0	0	--	--	--	--	--	--	--	--	--	--	--	--	--	--	--	--	--	--	--	--	--
MSTRG.10717.1	Chr11	15973466-15999344	lincRNA	OsR498G0101800500.01	trans		0	0	0	0	0	0	0	0	0	0	0	0	0.19962	0	0	0	0	0	--	--	--	--	--	--	--	--	--	--	--	--	--	--	--	--	--	--	--	--	--
MSTRG.10741.1	Chr11	16450727-16460044	lincRNA	OsR498G1018985700.01;OsR498G0305846700.01;OsR498G0611988700.01;OsR498G0816058500.01;OsR498G0305400600.01;OsR498G0511187400.01;OsR498G0917754500.01;OsR498G1018863100.01;OsR498G0917690700.01;OsR498G0408982800.01;OsR498G0815765900.01;OsR498G0409518900.01;OsR498G1120285000.01;OsR498G0101849200.01;OsR498G0307006100.01;OsR498G1221019100.01;OsR498G0612586700.01;OsR498G1119761700.01;OsR498G0611592200.01;…	trans;trans;trans;trans;trans;trans;trans;trans;trans;trans;trans;trans;trans;trans;trans;trans;trans;trans;trans;trans;trans		0	0	0	0	0	0	0	0	0	0	0	0.232752	0	0	0	0	0	0	--	--	--	--	--	--	--	--	--	--	--	--	--	--	--	--	--	--	--	--	--
MSTRG.10745.1	Chr11	16496490-16496908	lincRNA	OsR498G1120049600.01;OsR498G1120049100.01;OsR498G0305453200.01;OsR498G1120049700.01;OsR498G1120370200.01;OsR498G0815220900.01;OsR498G1120048900.01	cis;cis;trans;cis;trans;trans;cis	osa-miR2120;osa-miR2930	0.883443	0.741354	1.03784	0	0	0	0.167849	0.27982	0.382859	1.45448	0.372104	0	0	0.384616	0	0	0	0	0.000154135	-6.24609	down	0.580138	0.653345	normal	--	--	--	0.0320481	-1.35874	down	0.13184	-2.47978	normal	--	--	--	--	--	--
MSTRG.10753.1	Chr11	16531213-16546057	lincRNA	Oryza_sativa_newGene_445;OsR498G1120050700.01	cis;cis		0.029064	0	0.055508	0	0	0	0	0	0.179171	0	0	0	0	0	0	0	0	0	--	--	--	--	--	--	--	--	--	0.646545	1.04546	normal	--	--	--	--	--	--	--	--	--
MSTRG.10766.3	Chr11	16690503-16690962	sense_lncRNA	OsR498G0305270500.01;OsR498G1019013500.01;OsR498G0612545500.01;OsR498G0611756100.01;OsR498G0102621000.01;OsR498G0714577900.01;OsR498G0408761700.01;OsR498G1120055700.01;OsR498G0100229500.01;OsR498G0510266000.01;OsR498G0611953800.01;OsR498G1120056000.01;OsR498G0305694700.01;OsR498G0612718500.01;OsR498G0408720800.01;OsR498G0204640200.01;OsR498G0510776500.01;OsR498G1120056800.01;OsR498G1120057200.01	trans;trans;trans;trans;trans;trans;trans;cis;trans;trans;trans;cis;trans;trans;trans;trans;trans;cis;cis		0.068732	0	0	0	0	0	0.17728	0	0.36	0.04375	0	0.219875	0	0	0	0	0	0	--	--	--	0.583819	-0.763879	normal	--	--	--	0.223249	2.62296	normal	--	--	--	--	--	--	--	--	--
MSTRG.10787.1	Chr11	17013482-17326793	anti-sense_lncRNA	OsR498G1120070500.01;OsR498G1120069100.01;OsR498G1120068200.01;OsR498G1120067400.01;OsR498G1120068800.01;OsR498G1120070300.01;OsR498G1120069300.01;OsR498G1120068400.01;OsR498G1120071400.01	cis;cis;cis;cis;cis;cis;cis;cis;cis		0	0	0.251533	0	0.109188	0	0	0	0	0	0	0	0	0	0	0	0	0	--	--	--	--	--	--	--	--	--	--	--	--	--	--	--	--	--	--	--	--	--
MSTRG.10789.1	Chr11	17036355-17045724	lincRNA	--	--		0	0	0	0	0	0	0	0	0.544332	0	0	1.00013	0.360882	0	0.413142	0	0.514391	0.099574	--	--	--	--	--	--	0.890456	-0.195283	normal	--	--	--	--	--	--	--	--	--	--	--	--
MSTRG.10876.1	Chr11	18028816-18060839	anti-sense_lncRNA	OsR498G1120106700.01;OsR498G1120106100.01;OsR498G0714159000.01;OsR498G1120283900.01;OsR498G1120105800.01;OsR498G1120106600.01	cis;cis;trans;trans;cis;cis		0	0	0	0	0	0	1.06928	0	0.714521	0.359357	0.657709	0.158281	0	0	0	0	0	0	--	--	--	0.705715	-0.468382	normal	--	--	--	--	--	--	--	--	--	0.0117844	4.89548	up	--	--	--
MSTRG.10876.2	Chr11	18037421-18060839	anti-sense_lncRNA	OsR498G1120106600.01;OsR498G0714159000.01;OsR498G1120283900.01;OsR498G1120106700.01	cis;trans;trans;cis		0	0	0	0	0	0	1.06928	0	0.714521	0.359357	0.657709	0.158281	0	0	0	0	0	0	--	--	--	0.705715	-0.468382	normal	--	--	--	--	--	--	--	--	--	0.0117844	4.89548	up	--	--	--
MSTRG.10889.1	Chr11	18122139-18123534	lincRNA	OsR498G0101432900.01;OsR498G0613332100.01;OsR498G0408691700.01;OsR498G0713460100.01;OsR498G0613219300.01;OsR498G1019111000.01;OsR498G0100780000.01	trans;trans;trans;trans;trans;trans;trans		0	0	0	0	0	0	0	0	0	0	0	0	0	0	0	0	0.287657	0	--	--	--	--	--	--	--	--	--	--	--	--	--	--	--	--	--	--	--	--	--
MSTRG.10891.1	Chr11	18146700-18147081	lincRNA	Oryza_sativa_newGene_530;OsR498G1120109100.01;Oryza_sativa_newGene_527;OsR498G1120111200.01	cis;cis;cis;cis		0	0	0	0.316961	0	0	0	0	0	0	0	0.105366	0	0	0	0	0.040798	0	--	--	--	--	--	--	--	--	--	--	--	--	--	--	--	--	--	--	--	--	--
MSTRG.10899.1	Chr11	18183681-18200488	anti-sense_lncRNA	OsR498G1120113700.01;OsR498G1120115000.01;OsR498G1120113400.01	cis;cis;cis		0	0	0	0	0	0	0.229014	0	0	0	0	0	0	0	0	0	0	0	--	--	--	--	--	--	--	--	--	--	--	--	--	--	--	--	--	--	--	--	--
MSTRG.10905.1	Chr11	18270440-18270840	lincRNA	OsR498G0408869400.01;OsR498G1120118600.01	trans;cis		0	0	0	0	0	0	0.533821	0	0	0	0	0.432519	0	0	0	0	0	0	--	--	--	--	--	--	--	--	--	--	--	--	--	--	--	--	--	--	--	--	--
MSTRG.10913.15	Chr11	18345064-18352436	lincRNA	OsR498G0203200600.01;Oryza_sativa_newGene_537;OsR498G0409019900.01;OsR498G1120121900.01;OsR498G0408737000.01;OsR498G0409455900.01;OsR498G1120122500.01;OsR498G0611657500.01	trans;cis;trans;cis;trans;trans;cis;trans	osa-miR535-3p;osa-miR535-5p	0.664918	0	0.015158	0.10171	0.096504	0.061021	0	0	0	0	0	0	0	0	0	0	0	0	0.522072	-0.980673	normal	--	--	--	--	--	--	--	--	--	--	--	--	0.0217589	-4.48029	down	0.0189524	-4.39403	down
MSTRG.10913.5	Chr11	18343848-18345826	lincRNA	Oryza_sativa_newGene_537;OsR498G1120122500.01;OsR498G1120121900.01	cis;cis;cis		0.434242	0	0.215578	0	0	0	0	0	0	0	0	0	0	0	0	0	0	0	--	--	--	--	--	--	--	--	--	--	--	--	--	--	--	--	--	--	--	--	--
MSTRG.1099.4	Chr1	7480158-7482953	lincRNA	OsR498G0204904800.01;OsR498G0100489900.01;OsR498G0611574300.01;OsR498G0713457100.01;OsR498G0100488900.01;Oryza_sativa_newGene_574;Oryza_sativa_newGene_582;OsR498G0100489200.01;OsR498G0408124000.01;OsR498G0612860000.01	trans;cis;trans;trans;cis;cis;cis;cis;trans;trans	osa-miR812g;osa-miR812h;osa-miR812i;osa-miR812j;osa-miR812p;osa-miR812f;osa-miR812n-3p;osa-miR812t;osa-miR812u;osa-miR5788;osa-miR7694-3p;osa-miR812v;osa-miR812a;osa-miR812b;osa-miR812c;osa-miR812d;osa-miR812e;osa-miR812k;osa-miR812l;osa-miR812m	0	0	0	0.01865	0	0	0.167208	0	0	0.103669	0.664439	0	0	0	0.012626	0	0.097631	0	--	--	--	0.421441	1.17642	normal	--	--	--	--	--	--	--	--	--	0.0648972	4.28293	normal	--	--	--
MSTRG.1099.5	Chr1	7480435-7482953	lincRNA	Oryza_sativa_newGene_582;OsR498G0100489900.01;OsR498G0100489200.01;OsR498G0100488900.01;Oryza_sativa_newGene_574;OsR498G0612860000.01;OsR498G0713457100.01	cis;cis;cis;cis;cis;trans;trans	osa-miR812n-3p;osa-miR812t;osa-miR812u;osa-miR7694-3p;osa-miR812v	0.045758	0.018611	0.02202	0.048632	0.034435	0.070209	0.046868	0.050997	4e-06	0.092231	0.129481	0	0.034064	0	0.103381	0.062306	0.146611	0.091504	0.368647	0.851084	normal	0.588998	0.656235	normal	0.513437	0.770046	normal	0.780599	0.298717	normal	0.622166	0.672815	normal	0.859247	0.246853	normal	0.404554	0.869351	normal
MSTRG.1099.6	Chr1	7480455-7482953	lincRNA	Oryza_sativa_newGene_582;OsR498G0100489200.01;OsR498G0100489900.01;OsR498G0100488900.01;Oryza_sativa_newGene_574;OsR498G0713457100.01	cis;cis;cis;cis;cis;trans	osa-miR7694-3p;osa-miR812v	0	0	0	0	0	0	0.103859	0	0	0.323492	0.035176	0.132826	0	0	0.106298	0	0	0	--	--	--	0.28625	1.47884	normal	--	--	--	--	--	--	--	--	--	0.000392475	6.536	up	--	--	--
MSTRG.1099.7	Chr1	7480636-7482154	lincRNA	Oryza_sativa_newGene_582;OsR498G0100489900.01;OsR498G0100489200.01;Oryza_sativa_newGene_574;OsR498G0100488900.01	cis;cis;cis;cis;cis		0	0	0	0	0	0	0	0	0	0	0	0	0	0	0	0	0.268109	0	--	--	--	--	--	--	--	--	--	--	--	--	--	--	--	--	--	--	--	--	--
MSTRG.1099.9	Chr1	7482155-7482953	lincRNA	OsR498G0100489200.01;Oryza_sativa_newGene_582;OsR498G0100489900.01;OsR498G0612860000.01;Oryza_sativa_newGene_574;OsR498G0408796600.01	cis;cis;cis;trans;cis;trans		0	0.110736	0	0	0.036321	0.082459	0.072462	0.002851	0.027074	0.049316	0.000357	0	0.078694	0.036174	0.00425	0	0	0	0.861124	0.327517	normal	0.684725	-0.528236	normal	0.058075	-2.93285	normal	0.927957	0.171081	normal	0.869248	0.305575	normal	0.640293	-0.950388	normal	--	--	--
MSTRG.11013.3	Chr11	19518869-19521927	lincRNA	OsR498G1222100800.01;OsR498G1120168100.01;Oryza_sativa_newGene_584;OsR498G0204641600.01;OsR498G0713633300.01;OsR498G0509853800.01;OsR498G1119541200.01;OsR498G0100798100.01;OsR498G1018513200.01;OsR498G0509604700.01;OsR498G1221868800.01;OsR498G1120169000.01;OsR498G0816464400.01;Oryza_sativa_newGene_586;OsR498G0917845200.01;Oryza_sativa_newGene_583;Oryza_sativa_newGene_585	trans;cis;cis;trans;trans;trans;trans;trans;trans;trans;trans;cis;trans;cis;trans;cis;cis		0.123765	0.151759	0.106802	0	0.439774	0.028356	0	0	0.020909	0.028759	0.101751	0	0.031783	0	0	0.015445	0.012211	0	0.920203	0.12938	normal	0.329265	1.43557	normal	0.819199	0.359094	normal	0.0120935	-3.9073	down	0.0245031	-2.9929	down	0.505419	-1.39982	normal	0.264718	-2.37483	normal
MSTRG.11026.10	Chr11	19581443-19583584	lincRNA	OsR498G1120171200.01	cis	osa-miR5522;osa-miR1426;osa-miR7694-5p	0	0	0	0	0	0	0	0.716143	0	0	0	0	0	0	0	0	0	0	--	--	--	--	--	--	--	--	--	--	--	--	--	--	--	--	--	--	--	--	--
MSTRG.11026.5	Chr11	19570717-19583584	sense_lncRNA	OsR498G1120507500.01;OsR498G1120171200.01;OsR498G0815295500.01;Oryza_sativa_newGene_595;OsR498G1120171000.01;OsR498G0408229500.01	trans;cis;trans;cis;cis;trans	osa-miR5522;osa-miR1426;osa-miR156j-3p;osa-miR443;osa-miR7694-5p	0.362009	0.527536	0.491718	0.808778	0.753111	0.639625	1.16726	0.517072	0.930692	2.06197	1.44575	1.29383	0.003812	0	0	0	0	0	0.101301	0.622483	normal	0.264576	0.65875	normal	--	--	--	0.0429031	1.06328	up	6.85e-14	-8.13279	down	0.0307185	1.09823	up	9.14e-12	-9.85688	down
MSTRG.11026.8	Chr11	19570802-19581252	sense_lncRNA	OsR498G1120171200.01;OsR498G0815295500.01;OsR498G1120507500.01;Oryza_sativa_newGene_595;OsR498G1120171000.01;OsR498G0408229500.01	cis;trans;trans;cis;cis;trans	osa-miR443	0.039654	0.039207	0	0.054972	0.006207	0.007494	0	0	0.526184	0.227857	0	0	0	0	0	0	0	0	0.955971	-0.0780981	normal	--	--	--	--	--	--	0.335344	2.41983	normal	--	--	--	0.506263	1.4979	normal	0.0700546	-4.14998	normal
MSTRG.11036.1	Chr11	19634995-19640134	lincRNA	OsR498G0102644600.01;OsR498G0714156900.01;OsR498G0408403700.01;OsR498G1120174100.01;OsR498G0510836400.01;OsR498G0510826800.01;OsR498G0203112900.01;OsR498G0205002600.01;Oryza_sativa_newGene_605;OsR498G0917922900.01;OsR498G1120173400.01;OsR498G0612911100.01;OsR498G1120173700.01;OsR498G0205058300.01;OsR498G1120174000.01;OsR498G0815368700.01;OsR498G0100515300.01	trans;trans;trans;cis;trans;trans;trans;trans;cis;trans;cis;trans;cis;trans;cis;trans;trans		0	0	0	0	0	0	0.117493	0	0	0	0	0	0	0	0	0	0	0	--	--	--	--	--	--	--	--	--	--	--	--	--	--	--	--	--	--	--	--	--
MSTRG.11052.7	Chr11	19750104-19753858	sense_lncRNA	Oryza_sativa_newGene_611;OsR498G1120177600.01;OsR498G0612013100.01;OsR498G1220838400.01;Oryza_sativa_newGene_610;OsR498G1120178200.01;OsR498G0307180800.01;OsR498G0305307400.01;OsR498G1120177000.01;OsR498G0306779000.01	cis;cis;trans;trans;cis;cis;trans;trans;cis;trans	osa-miR2121a;osa-miR2121b	0.698264	0.758057	0.670618	0.774759	1.03486	0.690406	0.797128	1.30165	0.592537	1.49488	1.12083	1.15995	0.755312	0.443629	0.868553	0.573174	0.619768	0.981263	0.614097	0.184109	normal	0.764449	0.201065	normal	0.853117	-0.105058	normal	0.341089	0.544048	normal	0.809525	0.107608	normal	0.237126	0.585905	normal	0.954184	-0.0322893	normal
MSTRG.11089.1	Chr11	20265282-20265696	intronic_lncRNA	OsR498G0815596200.01;OsR498G1120197300.01;OsR498G1120197700.01;OsR498G1120198000.01;Oryza_sativa_newGene_628	trans;cis;cis;cis;cis	osa-miR2868	0	0.036159	0.307181	1.01561	0.413777	1.13386	0	0	0.234846	0.646266	0.065943	1.28275	0	0	0	0	0	0	0.0424303	2.55135	up	0.146341	1.97853	normal	--	--	--	0.91266	-0.255567	normal	--	--	--	0.718953	-0.397771	normal	0.000193916	-6.2444	down
MSTRG.1109.1	Chr1	7529405-7529909	anti-sense_lncRNA	OsR498G0511400300.01;OsR498G0611484500.01;OsR498G1120011800.01;OsR498G0100492800.01;OsR498G0204658200.01;OsR498G0714768800.01;OsR498G0102635500.01;OsR498G0306702100.01;OsR498G0815023900.01;OsR498G0510149400.01;OsR498G0612406400.01;OsR498G0815780300.01;OsR498G0100493200.01;OsR498G0306969900.01;OsR498G0100493500.01;OsR498G0611677000.01;OsR498G0100493800.01;OsR498G0305399100.01;OsR498G0204605500.01;…	trans;trans;trans;cis;trans;trans;trans;trans;trans;trans;trans;trans;cis;trans;both;trans;cis;trans;trans;trans;trans;trans;trans;trans;trans;trans;trans		0	0.267072	0	0	0	0	0	0	0	0	0	0	0	0	0	0	0	0	--	--	--	--	--	--	--	--	--	--	--	--	--	--	--	--	--	--	--	--	--
MSTRG.11091.1	Chr11	20271251-20271544	intronic_lncRNA	OsR498G0203009200.01;OsR498G1120197300.01;OsR498G1120197700.01;OsR498G1120198400.01;OsR498G1120198000.01;OsR498G0714888000.01;OsR498G1120198200.01;OsR498G0305547000.01	trans;cis;cis;cis;cis;trans;cis;trans		0	0	0	0	0	0	0	0	0	0	0.112295	0	0	0	0	0	0.28503	0	--	--	--	--	--	--	--	--	--	--	--	--	--	--	--	--	--	--	--	--	--
MSTRG.1110.19	Chr1	7532259-7532804	intronic_lncRNA	OsR498G0100493200.01;OsR498G0100493800.01;OsR498G0100494100.01;OsR498G0100493500.01	cis;cis;cis;cis		0.263455	0.255018	0.215976	0.499539	0.752169	0.048862	0.430173	0.091994	0.043873	0.119898	0.367588	0.385317	0.286693	0.743107	0.311694	0.296785	0.069601	0.770193	0.428688	0.747445	normal	0.686404	0.403045	normal	0.657583	-0.404283	normal	0.782313	-0.250828	normal	0.111786	1.01407	normal	0.632287	-0.562725	normal	0.973822	-0.0413786	normal
MSTRG.11103.16	Chr11	20423344-20426771	lincRNA	OsR498G0100692100.01;OsR498G0101220100.01;Oryza_sativa_newGene_632;OsR498G1120205300.01;OsR498G1120205600.01;OsR498G0100271200.01;OsR498G0917371700.01	trans;trans;cis;cis;cis;trans;trans		0.006714	0.003925	0.011189	0.17608	0.021553	0.008005	0.065402	0.038222	0.009941	0.038442	0.010109	0.303506	0	0	0	0	0	0	0.0739722	2.28357	normal	0.28833	1.20623	normal	--	--	--	0.121452	1.80786	normal	0.107336	-4.10453	normal	0.638079	0.724054	normal	0.0622579	-4.26989	normal
MSTRG.11103.3	Chr11	20418774-20427336	lincRNA	OsR498G0305329200.01;OsR498G0204629900.01;OsR498G0100138600.01;OsR498G1120205300.01;OsR498G1120205600.01;Oryza_sativa_newGene_632	trans;trans;trans;cis;cis;cis		0	0.043299	0.144283	0	0	0.120908	0.013937	0	0	0.024159	0.074862	0	0	0	0	0	0	0	0.800145	-0.470161	normal	0.372559	1.30203	normal	--	--	--	0.219497	-2.61605	normal	--	--	--	0.997063	-0.00920953	normal	--	--	--
MSTRG.11103.7	Chr11	20418776-20427336	lincRNA	Oryza_sativa_newGene_632;OsR498G0100138600.01;OsR498G1120205600.01;OsR498G0204629900.01;OsR498G1120205300.01;OsR498G0305329200.01	cis;trans;cis;trans;cis;trans		0.14925	0	0.001561	0	0	0	0	0	0	0	0	0.045495	0	0	0	0	0	0	--	--	--	--	--	--	--	--	--	--	--	--	--	--	--	--	--	--	--	--	--
MSTRG.11111.1	Chr11	20682636-20684490	lincRNA	--	--		14.4638	25.715	13.7083	7.74766	7.62521	5.02176	0.112447	0.966694	0.059509	0.439724	0.489727	0.275268	17.9586	17.8294	29.1707	6.80568	10.6914	13.7193	0.00501349	-1.43174	down	0.824915	-0.239492	normal	0.0301	-1.18829	down	1.38e-05	-5.10181	down	0.445079	0.400957	normal	3.6e-11	-4.04549	down	0.186616	0.786756	normal
MSTRG.11112.1	Chr11	20696953-20704653	lincRNA	OsR498G1120215400.01	cis		13.1465	21.9103	6.59891	12.4397	9.13417	1.50075	0	0	0	0.012905	0	0	10.584	26.7865	35.362	6.55039	9.16479	0.448562	0.344097	-0.869288	normal	--	--	--	0.0484583	-2.01134	down	1.04e-09	-12.4676	down	0.230601	0.913059	normal	9.78e-09	-9.50403	down	0.80871	-0.30568	normal
MSTRG.11112.2	Chr11	20696953-20704653	lincRNA	OsR498G1120215400.01	cis		9.63073	15.9899	5.61887	4.2229	4.8282	5.01534	0.042428	0	0.074292	0	0.046185	0	8.63326	0.984212	18.5474	0.345533	4.01626	16.7789	0.0451487	-1.16985	down	0.556745	-0.85972	normal	0.668876	-0.515345	normal	4.25e-10	-7.46916	down	0.996501	-0.00472864	normal	4.61e-10	-8.03061	down	0.555292	0.73323	normal
MSTRG.11112.3	Chr11	20696953-20704653	lincRNA	OsR498G1120215400.01	cis		5.53287	7.26686	1.68753	0.594243	0.124512	6.88366	0.026256	0	0	0	0.030274	0	3.17164	0.010153	6.57785	0.039714	0.009825	0	0.519874	-0.824421	normal	--	--	--	0.000173041	-5.14373	down	8.72e-10	-8.47564	down	0.790071	-0.400637	normal	0.000341224	-7.16744	down	0.00023786	-6.53328	down
MSTRG.11112.4	Chr11	20696953-20704653	lincRNA	OsR498G1120215400.01	cis		3.07943	2.19328	1.9526	0	0	0.23729	0	0	0	0	0	0	1.29891	0.799375	2.43553	0	0.909935	0	0.00243325	-4.1995	down	--	--	--	0.229607	-1.71032	normal	1.52e-06	-10.3421	down	0.40798	-0.510524	normal	--	--	--	--	--	--
MSTRG.11112.5	Chr11	20696959-20704653	lincRNA	OsR498G1120215400.01	cis		0.645179	2.47935	1.09194	0	0	0.185276	0	0	0	0	0	0	1.23029	6.04688	2.16043	1.81542	0.543107	1.89314	0.00561821	-3.88291	down	--	--	--	0.160316	-1.19677	normal	2.02e-05	-9.57949	down	0.164137	1.23352	normal	--	--	--	0.00300225	4.63667	up
MSTRG.11112.6	Chr11	20703970-20711626	lincRNA	OsR498G1120215400.01	cis		1.39982	1.85058	0.898143	0.967435	0.703822	0.673085	0	0.152101	0.074731	0.019433	0	0	0.884578	1.03511	2.01686	0.529863	0.501714	1.12377	0.123606	-0.84059	normal	0.187418	-1.90248	normal	0.136162	-1.00174	normal	0.00186605	-3.65817	down	0.918689	0.0621921	normal	3.11e-05	-6.14744	down	0.984399	0.0136463	normal
MSTRG.11127.1	Chr11	20897944-20899310	lincRNA	OsR498G1120223200.01;Oryza_sativa_newGene_638;OsR498G1120223800.01;Oryza_sativa_newGene_640	cis;cis;cis;cis		0	0	0	0	0	0	0	0	0	0	0	0	0	0	0.147107	0	0	0	--	--	--	--	--	--	--	--	--	--	--	--	--	--	--	--	--	--	--	--	--
MSTRG.11131.1	Chr11	20910917-20911677	lincRNA	OsR498G0407676100.01;Oryza_sativa_newGene_640;OsR498G1120224200.01;OsR498G1120223800.01;Oryza_sativa_newGene_638	trans;cis;cis;cis;cis		0	0	0	0	0	0	0	0.26779	0	0	0	0	0	0	0	0	0	0	--	--	--	--	--	--	--	--	--	--	--	--	--	--	--	--	--	--	--	--	--
MSTRG.1114.1	Chr1	7562568-7562898	lincRNA	OsR498G0917046000.01;OsR498G0714170000.01;OsR498G0815591600.01;OsR498G0408718100.01;OsR498G1222129900.01;OsR498G0815295300.01;OsR498G0101958000.01;OsR498G0100494900.01;OsR498G0101075800.01;OsR498G0100495800.01;OsR498G1018737400.01;OsR498G0409344400.01;OsR498G0816629600.01;OsR498G0306989100.01;OsR498G0612925600.01;OsR498G0307186200.01;OsR498G1019222800.01;OsR498G0408792300.01;OsR498G0815039700.01;…	trans;trans;trans;trans;trans;trans;trans;cis;trans;cis;trans;trans;trans;trans;trans;trans;trans;trans;trans;trans;trans;trans;trans;trans;trans;trans;trans;cis;trans;trans;trans;trans		0	0	0	0	0	0	0	0	0	0	0	0	0	0	0	0	0	0.599436	--	--	--	--	--	--	--	--	--	--	--	--	--	--	--	--	--	--	--	--	--
MSTRG.11145.1	Chr11	21050892-21052751	lincRNA	--	--		0.171335	0	0.143089	0	0	0	0	0	0	0	0	0	0.113623	0	0	0	0	0	--	--	--	--	--	--	--	--	--	--	--	--	0.645576	-1.00473	normal	--	--	--	--	--	--
MSTRG.11160.1	Chr11	21246902-21247930	lincRNA	Oryza_sativa_newGene_659;OsR498G1120240300.01	cis;cis		0	0	0	0	0	0	0	0.157043	0	0	0	0.049808	0	0	0.009082	0	0	0	--	--	--	--	--	--	--	--	--	--	--	--	--	--	--	--	--	--	--	--	--
MSTRG.11162.2	Chr11	21292170-21292494	lincRNA	OsR498G0511342000.01;OsR498G0307377400.01;OsR498G0714434300.01;OsR498G0917953800.01;OsR498G0204682100.01;OsR498G0510694200.01;OsR498G0102420300.01;OsR498G0408795200.01;OsR498G0409067400.01;OsR498G0306876300.01;OsR498G0203918300.01;OsR498G0714477500.01;OsR498G0714501900.01;OsR498G0409464600.01;OsR498G0102014300.01;OsR498G0408554900.01;OsR498G0305671600.01;OsR498G0205057600.01;OsR498G0714364900.01;…	trans;trans;trans;trans;trans;trans;trans;trans;trans;trans;trans;trans;trans;trans;trans;trans;trans;trans;trans;trans;trans;trans;trans;trans;trans;trans;trans;trans;trans;trans		0	0	0	0	0.23216	0.29716	0	0	0.273467	0	0	0	0	0	0	0	0	0	--	--	--	--	--	--	--	--	--	--	--	--	--	--	--	--	--	--	--	--	--
MSTRG.11174.1	Chr11	21457605-21462218	lincRNA	OsR498G1120250600.01;OsR498G1120251900.01;OsR498G1221688500.01	cis;cis;trans		0	0	0	0	0	0	0	0	0	0	0	0	0	0.181911	0	0	0	0	--	--	--	--	--	--	--	--	--	--	--	--	--	--	--	--	--	--	--	--	--
MSTRG.11200.1	Chr11	21768605-21770575	lincRNA	Oryza_sativa_newGene_668;OsR498G1120271300.01;OsR498G0612044300.01;OsR498G1120271100.01;OsR498G0815762700.01;OsR498G1120272000.01	cis;cis;trans;cis;trans;cis	osa-miR5522	0	0.019034	0	0	0.011249	0	0.373743	0	0.59394	0.608624	0.439666	0.308809	0.464358	0.510174	0.729305	0.66037	0.883078	0.488088	--	--	--	0.845556	0.242322	normal	0.826428	0.121852	normal	0.0362072	4.69222	up	1.14e-07	6.0839	up	1.12e-05	6.48253	up	5.86e-07	7.28997	up
MSTRG.11200.3	Chr11	21768605-21770575	lincRNA	OsR498G1120271300.01;OsR498G0612044300.01;Oryza_sativa_newGene_668;OsR498G1120272000.01;OsR498G0815762700.01;OsR498G1120271100.01	cis;trans;cis;cis;trans;cis	osa-miR5522	0	0.00045	0	0	0	0	0.139401	0	0.252398	0.00935	0.122313	0.03816	0.016924	0.20118	0.186865	0.009774	0.030405	0.241801	--	--	--	0.462629	-0.961067	normal	0.608466	-0.583731	normal	0.00925275	5.58892	up	0.000235421	6.04386	up	0.0279568	4.82838	up	0.00673614	5.70526	up
MSTRG.11200.5	Chr11	21768613-21770575	lincRNA	Oryza_sativa_newGene_668;OsR498G0612044300.01;OsR498G1120271300.01;OsR498G1120271100.01;OsR498G0815762700.01;OsR498G1120272000.01	cis;trans;cis;cis;trans;cis	osa-miR5522	0	0	0	0	0	0	0.030598	0	0.122949	0.082768	0.120491	0.064314	0.068603	0.029357	0.009401	0.141092	0.344614	0.007782	--	--	--	0.716354	0.442479	normal	0.105318	1.7769	normal	--	--	--	0.00979898	6.27715	up	0.00406171	5.15017	up	0.0019576	6.27529	up
MSTRG.1123.1	Chr1	7660324-7662139	lincRNA	OsR498G0100503600.01;OsR498G0100502100.01;OsR498G0100502400.01;OsR498G0100503300.01	cis;cis;cis;cis		0.159172	0	0	0	0	0	0	0	0	0	0	0	0	0	0	0	0	0	--	--	--	--	--	--	--	--	--	--	--	--	--	--	--	--	--	--	--	--	--
MSTRG.1128.1	Chr1	7680695-7681055	intronic_lncRNA	OsR498G0815773200.01;OsR498G0917476100.01;OsR498G0816341300.01;OsR498G0714774200.01;OsR498G0100504600.01;OsR498G0917851900.01;OsR498G0511335100.01;OsR498G0611740700.01;OsR498G0816450700.01;OsR498G0409451900.01;OsR498G1220828000.01;OsR498G0101953800.01;OsR498G0100224200.01;OsR498G0714159000.01;OsR498G0307149500.01;OsR498G0511054500.01;OsR498G0816204200.01;OsR498G0511299400.01;OsR498G0100503600.01;…	trans;trans;trans;trans;cis;trans;trans;trans;trans;trans;trans;trans;trans;trans;trans;trans;trans;trans;cis;cis;trans;trans;trans;trans;trans;cis;trans;trans;trans;trans;trans;trans;trans;trans		0	0.648012	0.089638	0.764629	0	0.237276	0.925595	1.03728	0.758998	0.184895	0.519831	0.56914	0	0	0	0	0	0	0.856354	0.299932	normal	0.135811	-1.18561	normal	--	--	--	0.185582	1.82961	normal	--	--	--	0.86566	0.240713	normal	--	--	--
MSTRG.1130.20	Chr1	7720904-7723851	lincRNA	Oryza_sativa_newGene_709	cis		0	0	0	0	0	0	0	0	0	0	0	0	0.001373	0.134467	0.000959	0.00013	0.000241	0	--	--	--	--	--	--	0.254	-1.56897	normal	--	--	--	0.0230799	5.82298	up	--	--	--	--	--	--
MSTRG.1131.1	Chr1	7707614-7716215	lincRNA	OsR498G0917466700.01;OsR498G0815547500.01;OsR498G0101801400.01;OsR498G0204793700.01;OsR498G1120205600.01;OsR498G0204111500.01;OsR498G0100505800.01;OsR498G0917006600.01;OsR498G0204132500.01;OsR498G0917532800.01;OsR498G0613260000.01;OsR498G0917962700.01;OsR498G0816253400.01;OsR498G0203129800.01;OsR498G0101376000.01;OsR498G0917961300.01;OsR498G0407514500.01;OsR498G0408795200.01;Oryza_sativa_newGene_…	trans;trans;trans;trans;trans;trans;cis;trans;trans;trans;trans;trans;trans;trans;trans;trans;trans;trans;cis;trans;trans;trans;trans;trans;trans;trans;trans;trans;trans;trans;trans;trans		0.197841	0.155093	0.564271	0	0	0	0.194775	0.252439	0	0	0	0.572769	0	0	0	0	0	0	0.0122818	-4.57618	down	0.990151	0.0180338	normal	--	--	--	0.543421	-0.773818	normal	0.00679674	-6.47735	down	--	--	--	--	--	--
MSTRG.11311.1	Chr11	22633006-22633434	anti-sense_lncRNA	OsR498G1120321700.01;OsR498G1120322000.01;OsR498G1120322200.01	cis;cis;cis		0.250953	0	0	0.160047	0	0	0.093594	0	0	0	0.048574	0	0	0.251231	0.446282	0.375391	0	0.004361	--	--	--	--	--	--	0.720493	-0.512614	normal	--	--	--	0.557352	1.32481	normal	--	--	--	0.60871	1.25154	normal
MSTRG.11337.1	Chr11	22763329-22763892	lincRNA	OsR498G0022210500.01;OsR498G0611899400.01;OsR498G1120326200.01	trans;trans;cis		0.124255	0.056251	0.095616	0	0	0	0	0	0.02959	0	0	0	0	0.051166	0.042398	0.103922	0.030367	0.090681	0.0253626	-4.15688	down	--	--	--	0.353434	1.08476	normal	0.0616545	-2.73205	normal	0.231558	-1.29589	normal	--	--	--	0.061205	3.87236	normal
MSTRG.11389.1	Chr11	23187181-23190093	anti-sense_lncRNA	OsR498G1120349500.01;OsR498G0511457400.01;OsR498G0611656300.01;OsR498G0613256400.01;OsR498G1119443000.01;OsR498G1120348700.01;OsR498G0101171500.01;OsR498G0815313700.01;OsR498G0101575300.01;OsR498G0815105800.01;OsR498G1120349900.01;OsR498G1221722400.01;OsR498G1120349100.01;OsR498G1120350200.01;OsR498G0509743600.01	both;trans;trans;trans;trans;cis;trans;trans;trans;trans;cis;trans;both;cis;trans		0	0	0.075624	0.097877	0	0.23651	0	0	0	0	0.113054	0	0	0	0	0	0	0.502202	0.327746	1.73568	normal	--	--	--	--	--	--	--	--	--	--	--	--	0.558002	-1.47911	normal	0.925825	0.229701	normal
MSTRG.11422.1	Chr11	23470167-23470739	lincRNA	OsR498G1120364500.01	cis		0	0	0.103358	0.552835	0	0	0	0	0	0	0	0	0	0.183219	0	0.353185	0	0.072354	--	--	--	--	--	--	0.632299	0.740019	normal	--	--	--	--	--	--	--	--	--	0.976383	-0.0732462	normal
MSTRG.11424.1	Chr11	23503034-23503747	lincRNA	OsR498G1120366000.01;OsR498G1120365500.01;OsR498G1120365700.01;OsR498G1120365300.01	cis;cis;cis;cis		0	0	0	0	0	0	0	0	0	0	0	0	0.091062	0.118232	0.292229	0.044583	0	0.172653	--	--	--	--	--	--	0.298054	-1.18762	normal	--	--	--	0.00271086	7.12448	up	--	--	--	--	--	--
MSTRG.11424.2	Chr11	23503092-23503747	lincRNA	OsR498G1120365300.01;OsR498G1120365700.01;OsR498G1120365500.01;OsR498G1120366000.01	cis;cis;cis;cis		0	0	0	0	0	0	0	0	0	0	0	0	0.097416	0	0	0.204886	0	0	--	--	--	--	--	--	--	--	--	--	--	--	--	--	--	--	--	--	--	--	--
MSTRG.11458.1	Chr11	23991859-23992176	intronic_lncRNA	OsR498G1120380000.01;OsR498G1120378700.01;OsR498G1120379300.01;OsR498G1120379500.01;OsR498G1120379700.01;OsR498G1120379000.01	cis;cis;cis;cis;cis;cis		0	0	0	0	0.915056	0.26547	0	0	0	0	0.734744	0.584865	0	0	0.438401	0	0	0	--	--	--	--	--	--	--	--	--	--	--	--	--	--	--	0.907086	0.223466	normal	--	--	--
MSTRG.11464.2	Chr11	24025599-24026028	lincRNA	OsR498G0816586500.01;OsR498G0509990900.01;OsR498G0816336400.01;OsR498G0101457300.01;OsR498G1120382200.01;OsR498G1119554700.01;OsR498G1019237200.01;OsR498G0102420300.01;OsR498G0611931600.01;OsR498G0203737300.01;OsR498G1222107300.01;OsR498G0714753400.01;OsR498G1221823300.01;OsR498G1019100500.01;OsR498G0713373800.01;OsR498G0203562000.01;OsR498G0305175400.01;OsR498G0713544600.01;OsR498G0510894800.01;…	trans;trans;trans;trans;cis;trans;trans;trans;trans;trans;trans;trans;trans;trans;trans;trans;trans;trans;trans;trans;trans;trans;cis;trans;trans;trans;trans;trans;cis;trans;trans;trans		0	0	0	0	0	0	0	0	0	0	0	0	0.42958	0	0.340529	0	0	0	--	--	--	--	--	--	--	--	--	--	--	--	--	--	--	--	--	--	--	--	--
MSTRG.11473.2	Chr11	24062002-24064926	lincRNA	OsR498G1120384200.01;OsR498G1120384600.01;Oryza_sativa_newGene_778;Oryza_sativa_newGene_779	cis;cis;cis;cis	osa-miR2864.1	0	0	0	0	0	0	0.305022	0	0	0.32778	0	0	0	0	0	0	0	0	--	--	--	--	--	--	--	--	--	--	--	--	--	--	--	--	--	--	--	--	--
MSTRG.11479.1	Chr11	24103006-24103802	lincRNA	OsR498G1120386200.01;OsR498G1120385700.01;OsR498G1120385500.01	cis;cis;cis		0	0	0	0	0	0	0	0	0	0	0	0	0.256017	0	0.050894	0.374117	0	0.218241	--	--	--	--	--	--	0.720229	0.510382	normal	--	--	--	--	--	--	--	--	--	--	--	--
MSTRG.11551.1	Chr11	24847627-24848719	lincRNA	OsR498G1120424800.01;OsR498G0305986800.01;Oryza_sativa_newGene_795;OsR498G0100163700.01;Oryza_sativa_newGene_796	cis;trans;cis;trans;cis		4.36018	6.09341	5.44593	2.02481	0	0	0	0	0	0	0	0	0	0	0	0	0	0	0.181773	-2.32239	normal	--	--	--	--	--	--	8.55e-09	-11.7999	down	8.98e-09	-11.8169	down	--	--	--	--	--	--
MSTRG.11554.1	Chr11	24866698-24867417	intronic_lncRNA	OsR498G1120425200.01;OsR498G1120424800.01;OsR498G1120425000.01	cis;cis;cis		0.386397	0.148518	0.760303	1.491	2.93447	2.63703	0.035037	0	0.659531	1.07697	2.63796	3.33809	0.264915	0.40413	0	2.33846	2.05149	4.00573	0.00232467	2.32547	up	0.0690549	2.30789	normal	0.0107003	2.92026	up	0.744837	-0.54321	normal	0.574199	-0.776128	normal	0.987545	-0.0113098	normal	0.52008	0.405575	normal
MSTRG.11563.1	Chr11	24942419-24942970	lincRNA	OsR498G1120429300.01;OsR498G1120429100.01;OsR498G1120428500.01	cis;cis;cis		0	0	0	0	0	0	0	0	0	0	0	0	0	0	0	0.227323	0	0.152055	--	--	--	--	--	--	--	--	--	--	--	--	--	--	--	--	--	--	--	--	--
MSTRG.11564.1	Chr11	24955156-24963953	lincRNA	OsR498G0409346400.01;OsR498G0713911400.01;OsR498G0816532500.01;OsR498G0612074400.01;OsR498G0816484800.01;OsR498G0612301900.01;OsR498G0510489900.01;OsR498G0713913700.01;OsR498G0917882000.01;OsR498G0203220300.01;OsR498G0509670800.01;OsR498G0917931100.01;Oryza_sativa_newGene_803;OsR498G0611953800.01;OsR498G0511449600.01;OsR498G0816459900.01;OsR498G0714779000.01;OsR498G1120429300.01;OsR498G0510852000…	trans;trans;trans;trans;trans;trans;trans;trans;trans;trans;trans;trans;cis;trans;trans;trans;trans;cis;trans;cis;trans;trans;trans		0.101611	0.149885	0	0	0	0	0	0	0	0	0	0	0	0.162946	0.161787	0.656051	0.395919	0	--	--	--	--	--	--	0.405723	1.11085	normal	--	--	--	0.767367	0.485655	normal	--	--	--	--	--	--
MSTRG.11603.1	Chr11	25170280-25171335	lincRNA	Oryza_sativa_newGene_816;Oryza_sativa_newGene_817	cis;cis		0.200575	0	0	0	0	0	0	0	0	0	0	0	0	0	0	0	0	0	--	--	--	--	--	--	--	--	--	--	--	--	--	--	--	--	--	--	--	--	--
MSTRG.11628.1	Chr11	25352186-25352553	lincRNA	Oryza_sativa_newGene_827;OsR498G0816543800.01;OsR498G1120447200.01	cis;trans;cis		0	0	0.127242	0	0	0	0	0	0	0	0	0	0	0	0	0	0	0	--	--	--	--	--	--	--	--	--	--	--	--	--	--	--	--	--	--	--	--	--
MSTRG.11637.1	Chr11	25390710-25391109	lincRNA	OsR498G1120449800.01;OsR498G1120448400.01	cis;cis		0	0	0	0	0	0	0	0	0.463979	0	0	0.078923	0	0	0	0	0	0	--	--	--	--	--	--	--	--	--	--	--	--	--	--	--	--	--	--	--	--	--
MSTRG.11699.13	Chr11	25956536-25960517	anti-sense_lncRNA	Oryza_sativa_newGene_853;OsR498G1120484300.01;OsR498G1120484100.01;OsR498G1120484800.01	cis;cis;cis;cis	osa-miR1436;osa-miR1439	0.023033	0.009049	0	0	0.002492	0	0.001926	0.058162	0.129071	0.115337	0.292642	0.089321	0.022795	0.065319	0.024183	0.177694	0.037813	0.061508	0.329124	-1.74027	normal	0.416787	0.88589	normal	0.249882	1.02681	normal	0.0937422	2.62739	normal	0.112756	1.83774	normal	9.74e-05	6.16209	up	0.000842006	5.51692	up
MSTRG.11712.2	Chr11	26007259-26008627	lincRNA	OsR498G1120486300.01;OsR498G1120487000.01;OsR498G1120486000.01;OsR498G1120487200.01	cis;cis;cis;cis		0.02768	0.132692	0.246578	0	0	0.256791	0.05027	0.229013	0.334587	0.028733	0	0	0.166665	0.171614	0	0.107457	0.181058	0	0.755024	-0.509771	normal	0.00892947	-3.23714	down	0.837246	-0.285776	normal	0.467706	0.809037	normal	0.943777	-0.100597	normal	--	--	--	0.896336	0.314889	normal
MSTRG.1174.1	Chr1	8180541-8180892	lincRNA	OsR498G0100543000.01;OsR498G0100542200.01;OsR498G0100542800.01;Oryza_sativa_newGene_872;OsR498G0100541900.01	cis;cis;cis;cis;cis		0	0	0	0	0	0	0	0	0	0	0	0	0	0	0	0.018625	0	0.134149	--	--	--	--	--	--	--	--	--	--	--	--	--	--	--	--	--	--	--	--	--
MSTRG.11770.8	Chr11	26451559-26452580	anti-sense_lncRNA	OsR498G1120506100.01;OsR498G0408895500.01;OsR498G0509868200.01;OsR498G0917615700.01;OsR498G1120506400.01;OsR498G1120505900.01;OsR498G0713634000.01;OsR498G1120506500.01;OsR498G0409257400.01;OsR498G1120507500.01;OsR498G1120507700.01	cis;trans;trans;trans;cis;cis;trans;both;trans;cis;cis		0.722882	1.14173	0.555502	0.494938	1.41573	1.04955	1.31232	1.35835	1.02303	0.933945	2.00785	1.42032	0.79891	1.11101	1.5257	1.18238	1.29776	1.37954	0.710492	0.242117	normal	0.979396	-0.016069	normal	0.970989	0.0185457	normal	0.169635	0.771476	normal	0.254021	0.626455	normal	0.440437	0.547689	normal	0.388368	0.568453	normal
MSTRG.11794.1	Chr11	26656236-26658330	anti-sense_lncRNA	OsR498G1120519400.01;OsR498G1120519800.01;OsR498G1120519000.01;OsR498G0510795100.01;Oryza_sativa_newGene_899	cis;cis;cis;trans;cis		0	0	0	0	0	0	0	0	0	0	0	0	0	0.121274	0	0	0	0	--	--	--	--	--	--	--	--	--	--	--	--	--	--	--	--	--	--	--	--	--
MSTRG.11799.1	Chr11	26667732-26668035	lincRNA	OsR498G0917879000.01;Oryza_sativa_newGene_899;OsR498G1120520600.01;OsR498G1120519800.01;OsR498G1120521200.01;OsR498G1120520300.01	trans;cis;cis;cis;cis;cis		0.003736	0	0	0	0	0	0	0	0	0	0	0	0	0	0	0	0	1.22578	--	--	--	--	--	--	--	--	--	--	--	--	--	--	--	--	--	--	--	--	--
MSTRG.11818.1	Chr11	26794579-26798959	lincRNA	OsR498G0917716900.01;OsR498G1120529500.01;OsR498G1120529300.01;Oryza_sativa_newGene_908;OsR498G0408504600.01;Oryza_sativa_newGene_907	trans;cis;cis;cis;trans;cis		0.213809	0.183047	0.238599	0.075741	0.219419	0	0.46324	0.018688	0.393711	0.066188	0.093945	0	0	0	0	0	0	0	0.356021	-1.05134	normal	0.107139	-1.93435	normal	--	--	--	0.596494	0.573876	normal	0.000255003	-8.3812	down	0.694052	-0.725038	normal	--	--	--
MSTRG.11818.10	Chr11	26794588-26798959	lincRNA	OsR498G0917716900.01;OsR498G1120529500.01;Oryza_sativa_newGene_908;OsR498G1120529300.01;OsR498G0408504600.01;Oryza_sativa_newGene_907	trans;cis;cis;cis;trans;cis		0	0.233368	0.016645	0.05685	0	0.119534	0	0	0	0.034258	0	0	0	0	0	0	0	0	0.821273	-0.385868	normal	--	--	--	--	--	--	--	--	--	--	--	--	0.306891	-2.37141	normal	--	--	--
MSTRG.11818.11	Chr11	26794588-26798959	lincRNA	OsR498G1119435300.01;OsR498G0917716900.01;Oryza_sativa_newGene_907;Oryza_sativa_newGene_908;OsR498G1120529300.01;OsR498G1120529500.01;OsR498G0306547800.01;OsR498G0408504600.01	trans;trans;cis;cis;cis;cis;trans;trans		0.048002	0.008446	0.275318	0	0.072189	0.059715	0.05392	0	0.017732	0.018143	0.002225	0	0	0	0	0	0	0	0.460436	-1.05986	normal	0.536028	-0.862305	normal	--	--	--	0.244651	-1.86572	normal	0.00341117	-7.33568	down	0.278812	-2.09023	normal	--	--	--
MSTRG.11818.2	Chr11	26794579-26798959	lincRNA	OsR498G0917716900.01;OsR498G1120529500.01;OsR498G0408504600.01;Oryza_sativa_newGene_907;OsR498G1120529300.01;Oryza_sativa_newGene_908	trans;cis;trans;cis;cis;cis		0.095214	0.065246	0.083029	0	0	0	0.167254	0	0	0.148429	0.337131	0	0	0	0	0	0	0	0.00255228	-5.25135	down	0.569467	0.833149	normal	--	--	--	0.780196	-0.523165	normal	0.00201994	-7.17688	down	--	--	--	--	--	--
MSTRG.11818.3	Chr11	26794579-26798959	lincRNA	OsR498G0408504600.01;Oryza_sativa_newGene_907;Oryza_sativa_newGene_908;OsR498G1120529300.01;OsR498G0917716900.01;OsR498G1120529500.01	trans;cis;cis;cis;trans;cis		0.003549	0.071945	0	0.282757	0.519336	0	0	0	0.053116	0	0	0	0	0	0	0	0	0	0.145592	2.48917	normal	--	--	--	--	--	--	0.908979	-0.273509	normal	--	--	--	--	--	--	--	--	--
MSTRG.11818.7	Chr11	26794588-26798959	lincRNA	OsR498G0917716900.01;OsR498G1119435300.01;Oryza_sativa_newGene_907;OsR498G1120529300.01;Oryza_sativa_newGene_908;OsR498G1120529500.01;OsR498G0306547800.01;OsR498G0408504600.01	trans;trans;cis;cis;cis;cis;trans;trans		0.002627	0.050822	0.084277	0.005783	0.024297	0.060262	0.138989	0	0.09371	0.614458	0.006495	0	0	0	0	0	0	0	0.712871	-0.454644	normal	0.577662	0.799939	normal	--	--	--	0.644041	0.757553	normal	0.00904339	-6.50441	down	0.194937	2.55611	normal	0.0662382	-4.04248	normal
MSTRG.11818.8	Chr11	26794588-26798959	lincRNA	Oryza_sativa_newGene_907;OsR498G0408504600.01;OsR498G1120529300.01;Oryza_sativa_newGene_908;OsR498G1120529500.01;OsR498G0917716900.01	cis;trans;cis;cis;cis;trans		0	0	0	0	0	0	0.094889	0	0.133519	0	0	0	0	0	0	0	0	0	--	--	--	--	--	--	--	--	--	--	--	--	--	--	--	--	--	--	--	--	--
MSTRG.11818.9	Chr11	26794588-26798959	lincRNA	Oryza_sativa_newGene_907;OsR498G1120529300.01;Oryza_sativa_newGene_908;OsR498G0917716900.01;OsR498G1119435300.01;OsR498G0408504600.01;OsR498G1120529500.01;OsR498G0306547800.01	cis;cis;cis;trans;trans;trans;cis;trans		0.146985	0.075611	0.353633	0.005196	0.128079	0.852079	0.066792	0.057777	0.360327	0.249205	0.026393	1.36982	0	0	0	0	0	0	0.582496	0.7137	normal	0.291571	1.23029	normal	--	--	--	0.959932	0.0543003	normal	0.000497233	-8.21086	down	0.684186	0.677278	normal	0.00142535	-7.18194	down
MSTRG.11821.1	Chr11	26865394-26866868	lincRNA	OsR498G0100600900.01;OsR498G1120534800.01;OsR498G1120534600.01;OsR498G1120534200.01;Oryza_sativa_newGene_910	trans;cis;cis;cis;cis		0.055758	0.010191	0	0.000349	0	0	0	0	0.067247	0.198761	0	0.001426	0	0	0	0	0.060338	0	0.580436	-1.03268	normal	0.580487	0.811333	normal	--	--	--	0.88214	0.338861	normal	--	--	--	0.25293	2.95247	normal	--	--	--
MSTRG.11821.2	Chr11	26865440-26866868	lincRNA	OsR498G1120534600.01;OsR498G0100600900.01;OsR498G1120534800.01;Oryza_sativa_newGene_910;OsR498G1120534200.01	cis;trans;cis;cis;cis		0	0.214012	0	0	0	0	0	0	0.095093	0	0	0	0	0	0	0	0	0	--	--	--	--	--	--	--	--	--	--	--	--	--	--	--	--	--	--	--	--	--
MSTRG.11821.3	Chr11	26865493-26866868	lincRNA	Oryza_sativa_newGene_910;OsR498G1120534200.01;OsR498G1120534600.01;OsR498G0100600900.01;OsR498G1120534800.01	cis;cis;cis;trans;cis		0.001335	0	0	0	0	0	0	0	0	0.115785	0	0	0	0	0	0	0	0	--	--	--	--	--	--	--	--	--	--	--	--	--	--	--	--	--	--	--	--	--
MSTRG.11831.1	Chr11	26989647-26990932	lincRNA	Oryza_sativa_newGene_915;OsR498G1120543200.01;OsR498G1120544300.01	cis;cis;cis		0.058515	0	0.099574	0	0	0	0	0	0	0	0	0	0.054438	0	0.005045	0	0.115766	0.068304	--	--	--	--	--	--	0.518836	0.91481	normal	--	--	--	0.616663	-0.881039	normal	--	--	--	--	--	--
MSTRG.11840.5	Chr11	27095365-27099278	lincRNA	OsR498G1120552800.01;OsR498G1120553900.01;Oryza_sativa_newGene_924;Oryza_sativa_newGene_921	cis;cis;cis;cis	osa-miR5816;osa-miR5816;osa-miR5816;osa-miR5816	0.156506	0.296167	0.265588	0.608763	0.16706	0.123409	0	0	0	0	0	0	0.007481	0.007137	0.022006	0.302464	0.006631	0.105666	0.742426	0.267061	normal	--	--	--	0.0148813	2.75402	up	1.58e-05	-9.58442	down	1.55e-08	-4.00306	down	1.69e-06	-8.30179	down	0.448386	-1.00033	normal
MSTRG.11840.6	Chr11	27095372-27099278	lincRNA	Oryza_sativa_newGene_921;Oryza_sativa_newGene_924;OsR498G1120553900.01;OsR498G1120552800.01	cis;cis;cis;cis	osa-miR5816;osa-miR5816;osa-miR5816	0.291543	0.397036	0.229967	0.018539	0.269712	0.00837	0	0	0	0	0	0	0	0	0	0	0	0	0.175891	-1.52546	normal	--	--	--	--	--	--	1.28e-05	-9.64775	down	1.4e-05	-9.65488	down	0.00323804	-6.3188	down	0.00346057	-6.28249	down
MSTRG.11840.7	Chr11	27095372-27099278	lincRNA	Oryza_sativa_newGene_921;Oryza_sativa_newGene_924;OsR498G1120553900.01;OsR498G1120552800.01	cis;cis;cis;cis	osa-miR5816;osa-miR5816;osa-miR5816	0.066986	0.343357	0.202811	0.598202	0.208912	0.012652	0	0	0	0	0	0	0	0	0	0	0	0	0.781926	0.323476	normal	--	--	--	--	--	--	4.89e-05	-9.26142	down	5.36e-05	-9.26102	down	6.57e-05	-8.1213	down	8.81e-05	-8.02803	down
MSTRG.11840.9	Chr11	27095372-27099278	lincRNA	OsR498G1120552800.01;OsR498G1120553900.01;Oryza_sativa_newGene_924;Oryza_sativa_newGene_921	cis;cis;cis;cis	osa-miR5816;osa-miR5816;osa-miR5816	0.155268	0.032104	0	0	0	0	0	0	0	0	0	0	0	0	0	0	0	0	--	--	--	--	--	--	--	--	--	--	--	--	--	--	--	--	--	--	--	--	--
MSTRG.11847.1	Chr11	27178953-27182815	lincRNA	OsR498G1120557200.01;OsR498G1120556200.01;Oryza_sativa_newGene_925	cis;cis;cis		0	0	0	0	0	0	0	0	0	0	0	0	0.141666	0.148116	0.036021	1.15829	0.415647	4.16816	--	--	--	--	--	--	0.000360797	3.4533	up	--	--	--	0.0013518	7.59329	up	--	--	--	1.35e-07	9.55426	up
MSTRG.11847.2	Chr11	27178954-27182815	lincRNA	OsR498G0101379100.01;OsR498G1120556200.01;Oryza_sativa_newGene_925;OsR498G1120557200.01	trans;cis;cis;cis		0	0	0	0	0	0	0	0	0	0	0	0	0	0	0	0	0	2.30574	--	--	--	--	--	--	--	--	--	--	--	--	--	--	--	--	--	--	--	--	--
MSTRG.11850.1	Chr11	27198215-27202047	lincRNA	Oryza_sativa_newGene_927;OsR498G1120557200.01;OsR498G1120558500.01;Oryza_sativa_newGene_926	cis;cis;cis;cis		0	0	0	0	0	0	0	0	0	0	0	0	0.105457	0	0	3.23346	0.547349	1.8021	--	--	--	--	--	--	0.00177499	4.14939	up	--	--	--	--	--	--	--	--	--	2.58e-07	8.71233	up
MSTRG.11859.1	Chr11	27272218-27272578	lincRNA	OsR498G1120562900.01;OsR498G0305928800.01;OsR498G0509943900.01;OsR498G0204133800.01;OsR498G1120562500.01;OsR498G0305619900.01;OsR498G0611644800.01	cis;trans;trans;trans;cis;trans;trans		0	0	0	0	0	0	0	0	0	0	0	0.167058	0	0	0	0	0	0	--	--	--	--	--	--	--	--	--	--	--	--	--	--	--	--	--	--	--	--	--
MSTRG.11871.1	Chr11	27449899-27450326	lincRNA	OsR498G1120574700.01;OsR498G0613324900.01;OsR498G1120575800.01;OsR498G1120575500.01	cis;trans;cis;cis		0.229672	0	0	0	0	0	0	0	0	0	0	0	0	0	0	0	0	0	--	--	--	--	--	--	--	--	--	--	--	--	--	--	--	--	--	--	--	--	--
MSTRG.11880.1	Chr11	27527501-27528526	lincRNA	OsR498G0510483600.01;OsR498G0917002400.01;OsR498G1120580100.01;OsR498G1120581500.01;OsR498G1120580000.01	trans;trans;cis;cis;cis		0	0	0	0	0	0	0	0	0	0	0	0	0	0	0.150099	0	0	0	--	--	--	--	--	--	--	--	--	--	--	--	--	--	--	--	--	--	--	--	--
MSTRG.11901.8	Chr11	27736170-27739559	lincRNA	OsR498G0714343800.01;OsR498G0202968900.01;OsR498G1120597900.01;OsR498G1120601200.01;Oryza_sativa_newGene_954;OsR498G1120599600.01	trans;trans;cis;cis;cis;cis	osa-miR1854-3p	0.035343	0.115314	0.070046	0.009491	0	0.030231	0.031305	0	0.016368	0.057512	0.0398	0.130266	0.005616	0.002842	0.005155	0.027698	0.018294	0	0.0668685	-2.11988	normal	0.132967	1.75608	normal	0.383453	1.13665	normal	0.110684	-1.96729	normal	0.00428674	-3.20165	down	0.0991194	2.42013	normal	0.757783	0.588363	normal
MSTRG.11923.1	Chr11	27906005-27911827	lincRNA	OsR498G0100254300.01;Oryza_sativa_newGene_958;OsR498G0815738100.01;OsR498G1120610200.01	trans;cis;trans;cis		0.312555	0.277688	0.106928	0	0.190821	0	0	0	0	0	0	0	0	0	0	0	0	0	0.199268	-1.72913	normal	--	--	--	--	--	--	0.00542026	-6.60472	down	0.00527806	-6.61286	down	--	--	--	--	--	--
MSTRG.1195.1	Chr1	8323247-8324549	anti-sense_lncRNA	Oryza_sativa_newGene_977;OsR498G0408737000.01;OsR498G0101761000.01;OsR498G0100554700.01;OsR498G0204193000.01;OsR498G0409455900.01;OsR498G0100554300.01	cis;trans;trans;both;trans;trans;both		0	0	0	0	0	0	0	0	0	0	0	0	0.269236	0.513892	0.533815	0.404155	0.324934	0.574933	--	--	--	--	--	--	0.781556	-0.164522	normal	--	--	--	4.99e-05	9.1597	up	--	--	--	2.05e-06	7.25269	up
MSTRG.11998.4	Chr11	28737266-28738838	lincRNA	OsR498G1120653200.01;Oryza_sativa_newGene_992	cis;cis		0.242703	0.207444	0.181696	0.041718	0.210137	0.028944	0	0	0.136845	0.436393	0.159946	0.014721	0	0	0	0	0	0	0.295455	-0.921752	normal	0.324217	1.36189	normal	--	--	--	0.282618	-1.76736	normal	0.00287397	-6.94564	down	0.441126	1.02047	normal	0.0800166	-3.86569	normal
MSTRG.12016.24	Chr11	29171253-29171978	lincRNA	OsR498G1120667300.01;OsR498G1120666700.01;OsR498G1120667000.01;Oryza_sativa_newGene_993;Oryza_sativa_newGene_1005	cis;cis;cis;cis;cis		0.41344	0.608639	0.2324	0.176113	0	0.14858	0	0	0	0	0	0	0	0	0	0	0	0	0.0892959	-1.68276	normal	--	--	--	--	--	--	0.00153656	-7.38559	down	0.00163441	-7.39225	down	--	--	--	--	--	--
MSTRG.12035.1	Chr11	29313267-29324054	lincRNA	OsR498G1120678200.01;OsR498G1120678600.01	cis;cis	osa-miR6251	0	0	0	0	0	0	0	0	0	0	0	0	0.111859	0	0	0	0	0	--	--	--	--	--	--	--	--	--	--	--	--	--	--	--	--	--	--	--	--	--
MSTRG.12083.7	Chr11	29732390-29732954	sense_lncRNA	OsR498G1120695800.01;OsR498G1120694900.01	cis;cis	osa-miR2868	0.052546	0	0.22878	0	0	0	0	0	0	0	0	0	0	0	0	0	0	0	--	--	--	--	--	--	--	--	--	--	--	--	--	--	--	--	--	--	--	--	--
MSTRG.12121.8	Chr11	29913451-29919832	anti-sense_lncRNA	OsR498G1120707100.01;OsR498G1120707400.01;OsR498G1120707000.01;OsR498G1120706700.01	cis;cis;cis;cis		0.307003	0.184157	0.137173	0.079063	0.024119	0.077202	0.171569	0.15912	0	0.456553	0.21001	0.114342	0.038381	0.060246	0.096036	0.048611	0.294789	0	0.0249382	-1.6645	down	0.506442	0.800216	normal	0.630888	0.575442	normal	0.594616	-0.728297	normal	0.0228306	-1.48841	down	0.0449387	1.97232	up	0.478611	1.08408	normal
MSTRG.12122.1	Chr11	29913975-29918912	sense_lncRNA	OsR498G1120707400.01;OsR498G1120707100.01;OsR498G1120706700.01;OsR498G1120707000.01	cis;cis;cis;cis		0	0	0	0	0	0	0	0	0.121249	0	0	0	0.173648	0.147918	0.278076	0.057597	0	0	--	--	--	--	--	--	0.0644672	-2.42777	normal	--	--	--	0.00897919	6.2062	up	--	--	--	--	--	--
MSTRG.12124.10	Chr11	29935018-29937819	intronic_lncRNA	OsR498G0409257400.01;OsR498G0917615700.01;OsR498G0306992900.01;Oryza_sativa_newGene_1038;OsR498G1221896100.01;OsR498G1120707400.01;OsR498G1120707800.01	trans;trans;trans;cis;trans;cis;cis		1.11417	0.629442	0.592397	0.743897	1.02116	0.12969	0.724641	0.445169	0.879855	0.925088	0.916848	1.22325	0.212382	1.24998	1.16095	0.344216	0.187187	0.209246	0.688536	-0.337738	normal	0.546141	0.351943	normal	0.0263675	-1.82237	down	0.97842	0.0154066	normal	0.70774	0.303883	normal	0.42142	0.706567	normal	0.209973	-1.17238	normal
MSTRG.12133.1	Chr11	29992136-29992567	anti-sense_lncRNA	OsR498G1120710100.01;OsR498G1221968500.01;OsR498G0713744900.01;OsR498G1120710400.01;OsR498G0510894800.01;OsR498G1120710900.01;OsR498G0613160200.01;OsR498G0815779400.01;OsR498G1120710800.01;OsR498G0510482200.01	cis;trans;trans;cis;trans;cis;trans;trans;cis;trans		0.134548	0.189803	0.222762	0.180595	0	0	0	0	0	0	0	0	0.522574	0.27134	0.293763	0.012107	0.306203	0	0.39508	-1.12584	normal	--	--	--	0.204015	-1.39149	normal	0.00975294	-6.1525	down	0.0938617	1.15148	normal	--	--	--	0.699281	0.937306	normal
MSTRG.12146.1	Chr11	30075207-30090273	anti-sense_lncRNA	OsR498G1120711700.01;OsR498G1120714700.01;OsR498G0815569000.01;OsR498G1120539400.01;OsR498G1120714100.01;Oryza_sativa_newGene_1044;OsR498G1120709900.01;OsR498G1120710100.01;OsR498G1120714500.01;OsR498G1120708300.01;OsR498G1120713500.01;OsR498G1120714300.01	trans;both;trans;trans;cis;cis;trans;trans;both;trans;both;cis		0.024921	0	0	0	0	0	0.030001	0	0.031739	0.014699	0.000613	0.064995	0.396365	0.763359	0.403071	0.720293	0.454755	0.667955	--	--	--	0.637036	0.646975	normal	0.954668	0.0380885	normal	0.713679	0.821745	normal	6.11e-05	4.89549	up	0.405483	2.39602	normal	0.000224991	5.94716	up
MSTRG.12158.1	Chr11	30171151-30171609	lincRNA	OsR498G1120719100.01;Oryza_sativa_newGene_1053;Oryza_sativa_newGene_1050;OsR498G1019112900.01;Oryza_sativa_newGene_1052	cis;cis;cis;trans;cis		0	0	0	0	0	0.44574	0	0	0	0	0	0	0	0	0	0	0	0	--	--	--	--	--	--	--	--	--	--	--	--	--	--	--	--	--	--	--	--	--
MSTRG.12180.1	Chr11	30419111-30419660	lincRNA	Oryza_sativa_newGene_1059;OsR498G1120729800.01	cis;cis		0	0	0	0	0	0	0.040507	0	0	0.111854	0	0	0	0	0	0.083022	0	0	--	--	--	--	--	--	--	--	--	--	--	--	--	--	--	--	--	--	--	--	--
MSTRG.12207.1	Chr11	30679748-30680382	anti-sense_lncRNA	OsR498G0101126800.01;OsR498G0409542000.01;OsR498G0714963400.01;OsR498G1120739300.01;OsR498G0305566400.01;OsR498G0511180900.01;OsR498G0612640000.01;OsR498G1120738500.01;OsR498G0101936700.01;OsR498G0917822900.01;OsR498G1120738700.01;OsR498G1120738900.01;OsR498G0409055700.01;OsR498G0511181400.01	trans;trans;trans;cis;trans;trans;trans;cis;trans;trans;cis;both;trans;trans		0	0	0	1.02871	0.389296	0.161851	0.097918	0	0.30288	0.384866	0.21267	0.09419	0	0.259736	0	0	0.218652	0.439721	0.00054573	5.98101	up	0.718155	0.456536	normal	0.658679	0.680075	normal	--	--	--	--	--	--	0.334893	-1.17128	normal	0.403005	-1.20602	normal
MSTRG.12211.1	Chr11	30704705-30759984	anti-sense_lncRNA	OsR498G1120740700.01;OsR498G1120742400.01;OsR498G1120741700.01;OsR498G1120740500.01;OsR498G1120743300.01;OsR498G1120740100.01;OsR498G1120741900.01;OsR498G1120742800.01;OsR498G1120741100.01	cis;cis;cis;cis;cis;cis;cis;cis;cis		0.193442	0	0	0	0	0	0	0	0	0	0	0	0	0	0	0	0	0	--	--	--	--	--	--	--	--	--	--	--	--	--	--	--	--	--	--	--	--	--
MSTRG.12231.1	Chr11	30946734-30962069	anti-sense_lncRNA	OsR498G1120749800.01;OsR498G1120748000.01;OsR498G1120747800.01;OsR498G1120749100.01;OsR498G1120748700.01;OsR498G1120749400.01;Oryza_sativa_newGene_1074	cis;cis;cis;cis;cis;cis;cis		0	0	0	0	0	0	0	0	0	0	0	0	0	0.358487	0.081449	0	0.087169	0.379116	--	--	--	--	--	--	0.979642	-0.0366614	normal	--	--	--	--	--	--	--	--	--	--	--	--
MSTRG.12262.1	Chr11	31086970-31087386	lincRNA	OsR498G1120756000.01;OsR498G1120756100.01;OsR498G1120755400.01	cis;cis;cis		0	0	0	0	0	0	0	0.184941	0	0	0	0	0	0	0	0	0.177991	0	--	--	--	--	--	--	--	--	--	--	--	--	--	--	--	--	--	--	--	--	--
MSTRG.12279.1	Chr11	31233429-31234127	lincRNA	OsR498G1120760800.01;OsR498G1120761100.01;OsR498G1120761400.01;OsR498G1120760100.01;Oryza_sativa_newGene_1091	cis;cis;cis;cis;cis		0.851722	0.059349	0.178464	0	0	0.093892	0.247115	0	0	0	0.137535	0.301519	0.038137	0.294176	0.129817	0.117163	0.132255	0	0.0433787	-2.97666	down	0.712824	0.53868	normal	0.634421	-0.542523	normal	0.292995	-1.95172	normal	0.362129	-1.06879	normal	0.339314	2.29069	normal	0.394211	1.91406	normal
MSTRG.12281.2	Chr11	31235743-31236797	lincRNA	OsR498G1120760800.01;OsR498G1120762000.01;OsR498G1120761100.01;OsR498G1120760100.01;OsR498G1120761400.01;Oryza_sativa_newGene_1091	cis;cis;cis;cis;cis;cis		0.02548	0	0	0	0	0	0	0	0	0	0	0	0	0.170841	0	0	0	0.29058	--	--	--	--	--	--	--	--	--	--	--	--	--	--	--	--	--	--	--	--	--
MSTRG.12306.2	Chr11	31335794-31336763	lincRNA	OsR498G1120766000.01;OsR498G1120766200.01;Oryza_sativa_newGene_1099;OsR498G1120766900.01;OsR498G0713672100.01;OsR498G1120765700.01;OsR498G1120767200.01	cis;cis;cis;cis;trans;cis;cis		0.017258	0.065966	0.062513	0.013209	0	0	0.110792	0	0	0	0.015558	0	0.122658	0.158333	0.113641	0.013943	0	0	0.113207	-2.38862	normal	--	--	--	0.00313656	-3.55947	down	0.78278	-0.502492	normal	0.0444769	1.49399	up	--	--	--	--	--	--
MSTRG.1231.1	Chr1	8555389-8559951	anti-sense_lncRNA	Oryza_sativa_newGene_1101;OsR498G0714639300.01;OsR498G0100569900.01;OsR498G0510682900.01;OsR498G0815153800.01;OsR498G1018151500.01;OsR498G0100570900.01;OsR498G0100570400.01;OsR498G0815365200.01;OsR498G0100570800.01;OsR498G0102096200.01;OsR498G0101941000.01;OsR498G0916899800.01	cis;trans;both;trans;trans;trans;cis;cis;trans;cis;trans;trans;trans		0.689194	1.43695	0.854716	1.41893	1.06003	1.33639	1.53806	1.0954	1.25974	0.63088	0.296201	0.777672	0.15112	0.131362	0.968079	0.487096	0.015473	0.691695	0.557041	0.303352	normal	0.0430462	-1.32011	down	0.858971	-0.206086	normal	0.335046	0.533527	normal	0.272309	-1.07889	normal	0.0688319	-1.19094	normal	0.189986	-1.54434	normal
MSTRG.1231.10	Chr1	8556192-8559951	lincRNA	OsR498G0100570800.01;OsR498G0101941000.01;OsR498G0916899800.01;OsR498G0815153800.01;OsR498G1018151500.01;Oryza_sativa_newGene_1101;OsR498G0714639300.01;OsR498G0510682900.01;OsR498G0100569900.01;OsR498G0100570400.01;OsR498G0815365200.01;OsR498G0100570900.01	cis;trans;trans;trans;trans;cis;trans;trans;cis;cis;trans;cis		0.32087	0.206685	0.066085	0.000409	6e-06	0.000276	0.022793	0.474333	0.042998	0.096187	0.05012	0.000277	0.436653	0.421925	0.123117	0.000162	0.525506	3.6e-05	1.77e-05	-4.60347	down	0.152226	-1.712	normal	0.559771	-0.761121	normal	0.907695	0.151115	normal	0.328247	0.826625	normal	0.0385344	3.01919	up	0.00769826	5.05841	up
MSTRG.1231.11	Chr1	8556193-8559951	lincRNA	OsR498G0100570800.01;OsR498G0816279900.01;OsR498G0101941000.01;OsR498G0916899800.01;OsR498G0815153800.01;OsR498G1018151500.01;Oryza_sativa_newGene_1101;OsR498G0714639300.01;OsR498G0100569900.01;OsR498G0510682900.01;OsR498G0100570400.01;OsR498G0815365200.01;OsR498G0100570900.01	cis;trans;trans;trans;trans;trans;cis;trans;cis;trans;cis;trans;cis		0	0	0	0	0	0	0	0	0	0	0	0	0	0.198289	0	0	0	0	--	--	--	--	--	--	--	--	--	--	--	--	--	--	--	--	--	--	--	--	--
MSTRG.1231.12	Chr1	8556226-8559951	lincRNA	OsR498G0916899800.01;OsR498G0816279900.01;OsR498G0612168500.01;OsR498G0612168000.01;OsR498G0100570900.01;OsR498G0714170000.01;OsR498G0815365200.01;OsR498G0100570400.01;OsR498G0408665200.01;Oryza_sativa_newGene_1101;OsR498G0714639300.01;OsR498G0815519200.01;OsR498G0101941000.01;OsR498G0100570800.01;OsR498G0203342200.01;OsR498G0510682900.01;OsR498G0100569900.01;OsR498G1018151500.01;OsR498G081515380…	trans;trans;trans;trans;cis;trans;trans;cis;trans;cis;trans;trans;trans;cis;trans;trans;cis;trans;trans		0	0	0	0	0	0	0	0	0	0	0	0	0	0	0	0	0	0.186996	--	--	--	--	--	--	--	--	--	--	--	--	--	--	--	--	--	--	--	--	--
MSTRG.1231.13	Chr1	8556527-8559951	lincRNA	OsR498G0100570400.01;OsR498G0815365200.01;OsR498G0100570900.01;OsR498G0815153800.01;OsR498G1018151500.01;Oryza_sativa_newGene_1101;OsR498G0714639300.01;OsR498G0510682900.01;OsR498G0100569900.01;OsR498G0101941000.01;OsR498G0916899800.01;OsR498G0100570800.01	cis;trans;cis;trans;trans;cis;trans;trans;cis;trans;trans;cis		0	0	0	0	0	0	0	0	0	0	0	0	0	0.101432	0	0	0	0	--	--	--	--	--	--	--	--	--	--	--	--	--	--	--	--	--	--	--	--	--
MSTRG.1231.2	Chr1	8555389-8559951	anti-sense_lncRNA	OsR498G0815153800.01;OsR498G0815519200.01;OsR498G1018151500.01;OsR498G0714639300.01;Oryza_sativa_newGene_1101;OsR498G0100569900.01;OsR498G0510682900.01;OsR498G0100570400.01;OsR498G0815365200.01;OsR498G0100570900.01;OsR498G0102096200.01;OsR498G0100570800.01;OsR498G0816279900.01;OsR498G0101941000.01;OsR498G0916899800.01	trans;trans;trans;trans;cis;both;trans;cis;trans;cis;trans;cis;trans;trans;trans		0.112798	0.34492	0.225804	0.3319	0.108705	0.563798	0.139743	0.513389	0.235078	0.180268	0.100381	0.216141	0.143065	0.077595	0.489989	0.286735	0.010287	0.144642	0.538487	0.517977	normal	0.229967	-1.01907	normal	0.520384	-0.700817	normal	0.501894	0.592592	normal	0.824277	0.2042	normal	0.236513	-1.0656	normal	0.393625	-1.03911	normal
MSTRG.1231.3	Chr1	8555389-8559951	anti-sense_lncRNA	OsR498G0102096200.01;OsR498G0100570800.01;OsR498G0916899800.01;OsR498G0101941000.01;OsR498G1018151500.01;OsR498G0815153800.01;OsR498G0100569900.01;OsR498G0510682900.01;Oryza_sativa_newGene_1101;OsR498G0714639300.01;OsR498G0815365200.01;OsR498G0100570400.01;OsR498G0100570900.01	trans;cis;trans;trans;trans;trans;both;trans;cis;trans;trans;cis;cis		0.253196	0.108354	0.126245	0	0	0	0.119595	0.214016	0.130386	0.065737	0.259055	0	0.385124	0.190175	0.1115	0	0.010844	0	5.27e-05	-6.6137	down	0.571768	-0.65751	normal	6.47e-05	-4.51425	down	0.800507	0.168951	normal	0.382382	0.627609	normal	--	--	--	--	--	--
MSTRG.1231.4	Chr1	8555389-8559951	anti-sense_lncRNA	OsR498G0102096200.01;OsR498G0100570800.01;OsR498G0916899800.01;OsR498G0101941000.01;OsR498G1018151500.01;OsR498G0815153800.01;OsR498G0510682900.01;OsR498G0100569900.01;Oryza_sativa_newGene_1101;OsR498G0714639300.01;OsR498G0815365200.01;OsR498G0100570400.01;OsR498G0100570900.01	trans;cis;trans;trans;trans;trans;trans;both;cis;trans;trans;cis;cis		0.544713	0	0.471332	0	0	0	0	0.441537	0	0	0	0.781474	0	0.224135	0	0	0	0	--	--	--	--	--	--	--	--	--	0.794856	-0.674588	normal	0.515462	-1.65961	normal	--	--	--	--	--	--
MSTRG.1231.5	Chr1	8555505-8559951	anti-sense_lncRNA	OsR498G1018151500.01;OsR498G0815153800.01;OsR498G0510682900.01;OsR498G0100569900.01;OsR498G0714639300.01;Oryza_sativa_newGene_1101;OsR498G0815365200.01;OsR498G0100570400.01;OsR498G0100570900.01;OsR498G0100570800.01;OsR498G0816279900.01;OsR498G0916899800.01;OsR498G0101941000.01	trans;trans;trans;cis;trans;cis;trans;cis;cis;cis;trans;trans;trans		1.84433	1.40718	1.56118	1.79029	2.24275	1.40076	1.90579	0.811701	1.94146	1.10249	2.42516	1.92796	0.45261	0.845139	0.850182	0.964843	0.126512	0.853131	0.721029	0.129545	normal	0.972195	0.0229985	normal	0.730762	-0.291072	normal	0.809319	0.131041	normal	0.0161305	-1.01446	down	0.999315	-0.000508533	normal	0.138925	-1.33217	normal
MSTRG.1231.6	Chr1	8555659-8559951	anti-sense_lncRNA	OsR498G0714639300.01;Oryza_sativa_newGene_1101;OsR498G0510682900.01;OsR498G0100569900.01;OsR498G0815153800.01;OsR498G0815519200.01;OsR498G1018151500.01;OsR498G0714117100.01;OsR498G0100570900.01;OsR498G0100570400.01;OsR498G0815365200.01;OsR498G0100570800.01;OsR498G0101941000.01;OsR498G0916899800.01;OsR498G0816279900.01	trans;cis;trans;cis;trans;trans;trans;trans;cis;cis;trans;cis;trans;trans;trans		0.049996	0.007905	0.051874	0	0	0	0.00942	0.013086	0.050957	0.150921	0.082693	0	0.125458	0.007776	0.092511	0	0.130346	0	0.0224835	-4.25474	down	0.401028	1.00939	normal	0.648997	-0.647336	normal	0.888151	-0.153389	normal	0.292138	1.17517	normal	--	--	--	--	--	--
MSTRG.1231.8	Chr1	8555786-8559951	anti-sense_lncRNA	OsR498G0100570800.01;OsR498G0816279900.01;OsR498G0101941000.01;OsR498G0916899800.01;OsR498G0815153800.01;OsR498G1018151500.01;OsR498G0714639300.01;Oryza_sativa_newGene_1101;OsR498G0100569900.01;OsR498G0510682900.01;OsR498G0100570400.01;OsR498G0815365200.01;OsR498G0100570900.01	cis;trans;trans;trans;trans;trans;trans;cis;cis;trans;cis;trans;cis		0.479017	0.740134	0.728891	0	0	0	0.273164	0.583639	0.509302	0.823689	0.108425	0	0.400987	0.063206	0.132226	0	0.124702	0	2.75e-08	-8.3707	down	0.620449	-0.622644	normal	0.233322	-1.68142	normal	0.66728	-0.275352	normal	0.064661	-1.52883	normal	--	--	--	--	--	--
MSTRG.1231.9	Chr1	8556149-8559951	lincRNA	OsR498G0815153800.01;OsR498G1018151500.01;Oryza_sativa_newGene_1101;OsR498G0714639300.01;OsR498G0510682900.01;OsR498G0100569900.01;OsR498G0100570400.01;OsR498G0815365200.01;OsR498G0100570900.01;OsR498G0100570800.01;OsR498G0101941000.01;OsR498G0916899800.01	trans;trans;cis;trans;trans;cis;cis;trans;cis;cis;trans;trans		0	0	0	0	0	0	0	0	0	0.070211	0.798323	0	0	0	0	0	0	0	--	--	--	--	--	--	--	--	--	--	--	--	--	--	--	--	--	--	--	--	--
MSTRG.12350.1	Chr11	31595960-31648427	lincRNA	OsR498G1222105000.01;OsR498G0102667700.01	trans;trans		0	0.135789	0	0	0	0	0	0	0	0	0	0	0	0	0	0	0	0	--	--	--	--	--	--	--	--	--	--	--	--	--	--	--	--	--	--	--	--	--
MSTRG.12350.2	Chr11	31596308-31648427	lincRNA	OsR498G0102667700.01;OsR498G1222105000.01	trans;trans		0	0.128798	0	0	0	0	0	0	0	0	0	0	0	0	0	0	0	0	--	--	--	--	--	--	--	--	--	--	--	--	--	--	--	--	--	--	--	--	--
MSTRG.12355.1	Chr11	31712551-31719043	lincRNA	--	--		0	0.160772	0	0	0	0	0	0	0	0	0	0	0	0	0	0	0	0	--	--	--	--	--	--	--	--	--	--	--	--	--	--	--	--	--	--	--	--	--
MSTRG.12391.1	Chr12	269728-270039	lincRNA	OsR498G1220794300.01;OsR498G1220794600.01	cis;cis		0	0	0	0	0	0	0	0	0.249064	0.073063	0	0	0	0	0	0	0	0	--	--	--	--	--	--	--	--	--	--	--	--	--	--	--	--	--	--	--	--	--
MSTRG.12414.5	Chr12	405405-406047	intronic_lncRNA	OsR498G1220800900.01;OsR498G1220800100.01;OsR498G1220801500.01;OsR498G1220800300.01	cis;cis;cis;cis		0	0	0	0.350203	0	0.223616	0	0.057993	0	0	0	0	0.269755	0.246299	0.459109	0.235757	0.049541	0	--	--	--	--	--	--	0.131134	-1.58526	normal	--	--	--	0.000633977	7.93883	up	--	--	--	0.627064	-0.885778	normal
MSTRG.12426.1	Chr12	468516-468839	lincRNA	OsR498G1221296200.01;Oryza_sativa_newGene_1148;OsR498G0816600400.01;OsR498G0815040500.01;OsR498G0305073700.01;OsR498G0611570400.01;OsR498G0917613600.01;OsR498G1018765300.01;OsR498G0203427200.01;OsR498G0714031400.01;OsR498G0815065200.01;OsR498G0714939900.01;OsR498G0306699600.01;OsR498G0714692000.01;OsR498G0509750100.01;OsR498G0612087700.01;OsR498G0305453200.01;OsR498G1221849900.01;OsR498G101852920…	trans;cis;trans;trans;trans;trans;trans;trans;trans;trans;trans;trans;trans;trans;trans;trans;trans;trans;trans;trans	osa-miR2120	0.12187	0	0.158209	0	0	0	0	0	0	0	0	0	0	0	0	0	0	0	--	--	--	--	--	--	--	--	--	--	--	--	--	--	--	--	--	--	--	--	--
MSTRG.12434.1	Chr12	496325-497141	lincRNA	OsR498G0305350300.01;OsR498G0613287700.01;OsR498G1220804500.01;OsR498G1220803900.01;OsR498G0101715200.01;OsR498G0101716900.01;OsR498G0100422900.01	trans;trans;cis;cis;trans;trans;trans		0.114836	0	0	0	0	0	0	0	0	0.061002	0	0	0	0	0	0	0	0	--	--	--	--	--	--	--	--	--	--	--	--	--	--	--	--	--	--	--	--	--
MSTRG.12498.2	Chr12	848562-849535	sense_lncRNA	OsR498G1220830600.01;OsR498G1220830400.01;OsR498G1220831200.01;OsR498G1220829700.01;OsR498G1220830800.01;OsR498G1220831600.01	cis;cis;cis;cis;cis;cis		0.274976	0	0	0	0	0	0	0	0	0	0	0	0	0	0	0	0	0	--	--	--	--	--	--	--	--	--	--	--	--	--	--	--	--	--	--	--	--	--
MSTRG.12512.8	Chr12	949325-950877	anti-sense_lncRNA	OsR498G1220834900.01;OsR498G1220835700.01;OsR498G1220836400.01;OsR498G1220837700.01;OsR498G1220836000.01;OsR498G1220836100.01;OsR498G1220836800.01;OsR498G1119329700.01	cis;cis;both;cis;cis;cis;cis;trans		0.246946	0.41153	0.209377	0.360906	0.332788	0.206088	0.099186	0	0	0.162288	0.082184	0	0	0.116764	0.125606	0.174059	0.239479	0.066788	0.977388	0.0166007	normal	0.602537	0.759981	normal	0.480842	0.818024	normal	0.0802036	-2.91699	normal	0.156043	-1.68634	normal	0.123994	-1.80309	normal	0.434632	-0.632369	normal
MSTRG.12532.1	Chr12	1035005-1036752	anti-sense_lncRNA	OsR498G1119323800.01;OsR498G1220843100.01;OsR498G1220842800.01;OsR498G1220842500.01;Oryza_sativa_newGene_1169;OsR498G1220843600.01	trans;both;cis;cis;cis;cis		0	0.283333	0	0.032508	0	0.02454	0	0	0.156758	0	0.05108	0	0.092215	0	0	0.046401	0.142791	0	0.502411	-1.28133	normal	--	--	--	0.674194	0.644974	normal	--	--	--	--	--	--	0.960741	-0.141111	normal	0.400536	1.65247	normal
MSTRG.12599.2	Chr12	1403663-1404858	sense_lncRNA	OsR498G1220870900.01;OsR498G0612875900.01;OsR498G0613210300.01;OsR498G1220869600.01;OsR498G0613246700.01;OsR498G0203183800.01;OsR498G0714888500.01;OsR498G1120441400.01;OsR498G0611935700.01;OsR498G1220869400.01;OsR498G0306722400.01;OsR498G0714604600.01;OsR498G0714619600.01;OsR498G1220870800.01;OsR498G1220869900.01;OsR498G0611917700.01;OsR498G0917687600.01;OsR498G0203891300.01;OsR498G0306905400.01;…	cis;trans;trans;cis;trans;trans;trans;trans;trans;cis;trans;trans;trans;cis;cis;trans;trans;trans;trans;cis;trans;trans;cis;trans;trans;trans;trans		0	0.100519	0	0	0	0	0	0	0	0	0	0	0	0	0	0	0	0	--	--	--	--	--	--	--	--	--	--	--	--	--	--	--	--	--	--	--	--	--
MSTRG.12692.6	Chr12	1867567-1873877	anti-sense_lncRNA	OsR498G1220900700.01;OsR498G1220899900.01;OsR498G1220901900.01;OsR498G1220901700.01;OsR498G1220899700.01;OsR498G1220901400.01	both;cis;cis;cis;cis;cis	osa-miR1853-3p	62.5188	57.8858	45.1962	0	45.3859	0	0.584149	2.93294	0	88.1486	40.3939	68.3532	58.7364	56.477	157.313	26.8095	55.5908	70.6397	0.52845	-1.24972	normal	0.00692766	3.65839	up	0.189771	-0.94557	normal	0.00797743	-4.83555	down	0.16812	0.861143	normal	0.428552	2.22588	normal	0.485711	1.99212	normal
MSTRG.12719.1	Chr12	1971665-1971949	anti-sense_lncRNA	OsR498G0511114900.01;OsR498G0204744400.01;OsR498G0102053600.01;OsR498G0307041400.01;OsR498G0714263900.01;OsR498G0611632700.01;OsR498G1220908500.01;OsR498G1221989900.01;OsR498G0613197300.01;OsR498G0816156400.01;OsR498G0305083800.01;OsR498G0101785900.01;OsR498G0203417000.01;OsR498G0815309100.01;OsR498G0307194800.01;OsR498G0613032800.01;OsR498G0100603500.01;OsR498G0100284400.01;OsR498G0613167000.01;…	trans;trans;trans;trans;trans;trans;both;trans;trans;trans;trans;trans;trans;trans;trans;trans;trans;trans;trans;trans;trans;trans;trans;trans;trans;trans;trans;trans;trans		0	0	0	0	0	0	0.145543	0	0	0	0	0	0	0	0	0	0	0	--	--	--	--	--	--	--	--	--	--	--	--	--	--	--	--	--	--	--	--	--
MSTRG.12743.1	Chr12	2140551-2142976	anti-sense_lncRNA	OsR498G1119406200.01;OsR498G1220919200.01;OsR498G1220918400.01	trans;both;cis		0.172755	0.288414	0.335118	0.053002	0	0.132009	0.345374	0.20975	0.198357	0.040615	0.208101	0	0.272369	0.351614	0.136236	0.226153	0.110008	0.084554	0.0750643	-1.79798	normal	0.179852	-1.43579	normal	0.260586	-0.88556	normal	0.920256	0.0577579	normal	0.918116	0.0613283	normal	0.893059	0.253823	normal	0.367342	1.16431	normal
MSTRG.12752.1	Chr12	2165570-2166001	intronic_lncRNA	OsR498G1220921600.01;OsR498G1220920500.01;OsR498G1220920800.01;OsR498G1220920300.01	cis;cis;cis;cis		0.457387	0.699167	0.747399	0.29953	0.582958	0.65046	0.237462	0.315244	0.433659	0.268121	0.891513	1.87133	0.843814	0.227905	1.00278	0.398282	0.866683	0.839552	0.655669	-0.291721	normal	0.187067	1.19885	normal	0.873725	-0.130256	normal	0.287804	-0.696701	normal	0.710202	0.279483	normal	0.36151	0.916589	normal	0.468335	0.59785	normal
MSTRG.12869.1	Chr12	3150142-3150662	intronic_lncRNA	OsR498G1220994700.01;OsR498G0510123500.01;OsR498G1220995100.01;OsR498G0101138600.01;OsR498G1119584600.01;OsR498G0713720500.01;OsR498G1220995600.01;OsR498G1220994200.01	cis;trans;cis;trans;trans;trans;cis;cis		0	0	0.044548	0	0.694799	0	0	0	0	0	0.268253	0.938542	0	0.06624	0	0	0.42949	0.425062	--	--	--	--	--	--	0.14339	2.19713	normal	--	--	--	--	--	--	0.714698	0.927911	normal	0.817	0.57853	normal
MSTRG.12935.1	Chr12	3681162-3681829	lincRNA	OsR498G1221023300.01;OsR498G1221023500.01	cis;cis		0.196518	0.113257	0.197584	0.114702	0.431554	0	0	0	0.207947	0	0	0.723004	0	0.214714	0.200699	0	0.243463	0.873496	0.93561	0.0939434	normal	--	--	--	0.532653	0.890628	normal	0.629515	-0.859598	normal	0.928411	-0.108712	normal	0.879645	0.38804	normal	0.546727	1.18569	normal
MSTRG.12942.2	Chr12	3734796-3740998	lincRNA	OsR498G1221024900.01;OsR498G1221025200.01;Oryza_sativa_newGene_1267	cis;cis;cis		0	0	0.105255	0	0	0	0	0	0	0	0	0	0	0	0	0	0	0	--	--	--	--	--	--	--	--	--	--	--	--	--	--	--	--	--	--	--	--	--
MSTRG.12955.1	Chr12	3834983-3835312	lincRNA	OsR498G1221030800.01;OsR498G1221030900.01;OsR498G1221030300.01;OsR498G1221031800.01	cis;cis;cis;cis		0	0	0	0	0	0	0	0.739618	0	0	0	0	0	0	0	0	0	0	--	--	--	--	--	--	--	--	--	--	--	--	--	--	--	--	--	--	--	--	--
MSTRG.12982.1	Chr12	4001990-4002359	intronic_lncRNA	OsR498G1221041600.01;OsR498G1221041100.01;OsR498G1221041300.01	cis;cis;cis	osa-miR7693-3p	0.290003	0	0.324318	0	0	0.208828	0.166633	0	0.216482	0.371432	0.524493	0.131405	0.363891	0.205204	0.125823	0.649193	0.148623	0.760261	0.619603	-0.905637	normal	0.355067	1.09768	normal	0.334299	0.843551	normal	0.801831	-0.451285	normal	0.753224	0.3932	normal	0.245016	2.03454	normal	0.0932353	2.75588	normal
MSTRG.13024.1	Chr12	4319063-4325276	anti-sense_lncRNA	OsR498G0815199200.01;OsR498G0408075100.01;OsR498G1221057100.01;OsR498G0102762000.01;OsR498G0203585900.01;OsR498G1221058300.01;OsR498G0100602700.01;OsR498G0509588400.01;OsR498G0408115800.01;OsR498G0713827300.01;OsR498G0306957100.01;OsR498G1221058200.01;OsR498G0917046500.01;OsR498G0916798100.01;OsR498G0202983600.01;OsR498G0917980300.01;OsR498G0100344200.01;OsR498G0816442600.01;OsR498G0714845800.01;…	trans;trans;cis;trans;trans;cis;trans;trans;trans;trans;trans;cis;trans;trans;trans;trans;trans;trans;trans;trans;trans;trans;trans;trans;trans;trans;trans;trans;trans;trans;trans		0.378195	0.102662	0.577592	0.451283	0.768198	0.075595	1.08709	0.170183	0.071338	1.06667	0.358797	0.181344	0.496333	0.703362	0.634448	0.54547	0.327864	0.291875	0.780094	0.274317	normal	0.889927	0.149322	normal	0.325422	-0.624973	normal	0.725888	0.40128	normal	0.203288	0.927439	normal	0.803727	0.282523	normal	0.907678	0.113446	normal
MSTRG.13024.2	Chr12	4324070-4325276	intronic_lncRNA	OsR498G1221057100.01;OsR498G1221058300.01;OsR498G1221058200.01	cis;cis;cis		0.325526	0.164345	0.154083	0	0.115044	0.113	0.297998	0.127358	0.04951	0.107496	0.236451	0.709466	0.155753	0.179007	0.169736	0.630244	0.152338	0.438848	0.234182	-1.2765	normal	0.384466	0.858566	normal	0.155067	1.04739	normal	0.728318	-0.290812	normal	0.74121	-0.186473	normal	0.133568	2.08528	normal	0.0493547	2.47073	up
MSTRG.13084.3	Chr12	4956856-4958516	lincRNA	OsR498G1221090600.01;OsR498G1221089900.01;OsR498G1221090300.01;Oryza_sativa_newGene_1311	cis;cis;cis;cis	osa-miR1861a;osa-miR1861o	0	0.006283	0	0	0	0	0	0.051236	0	0.058209	0.058429	0	0	0.165541	0.092786	0.02225	0.045784	0	--	--	--	0.744203	0.476066	normal	0.299202	-1.43732	normal	--	--	--	0.0510409	4.02765	normal	--	--	--	--	--	--
MSTRG.13108.1	Chr12	5166387-5168217	lincRNA	OsR498G1221099200.01;OsR498G1221098600.01;Oryza_sativa_newGene_1317;OsR498G0917971800.01;OsR498G0100348300.01	cis;cis;cis;trans;trans		0	0	0.703874	0	0	0	0	0	0	0	0	0	0	0	0	0	0	0	--	--	--	--	--	--	--	--	--	--	--	--	--	--	--	--	--	--	--	--	--
MSTRG.13117.1	Chr12	5235710-5238202	lincRNA	OsR498G1221103500.01;OsR498G1221102800.01;OsR498G1221102500.01	cis;cis;cis		1.4948	1.95255	0.868203	1.38191	1.28771	1.9129	0	0	0.215288	0	0	0	0	0	0	0	0	0	0.931361	0.0467654	normal	--	--	--	--	--	--	0.0629168	-3.62621	normal	3.6e-07	-10.8758	down	7.86e-11	-9.52934	down	1.4e-10	-9.43182	down
MSTRG.13117.2	Chr12	5235966-5238202	lincRNA	OsR498G1221102500.01;OsR498G1221102800.01;OsR498G1221103500.01	cis;cis;cis		0.301819	0	0	0	0	0	0	0	0	0	0	0	0	0	0	0	0	0	--	--	--	--	--	--	--	--	--	--	--	--	--	--	--	--	--	--	--	--	--
MSTRG.13117.3	Chr12	5236310-5238202	lincRNA	OsR498G1221103500.01;OsR498G1221102800.01;OsR498G1221102500.01	cis;cis;cis		0	0	0.344623	0	0	0	0	0	0	0	0	0	0	0	0	0	0	0	--	--	--	--	--	--	--	--	--	--	--	--	--	--	--	--	--	--	--	--	--
MSTRG.13134.1	Chr12	5367416-5367747	anti-sense_lncRNA	OsR498G1221109000.01;OsR498G1221109400.01;OsR498G1221108800.01;OsR498G1221108500.01;OsR498G1221109700.01;OsR498G1221109200.01	cis;cis;cis;cis;cis;cis		0	0	0	0	0	0	0	0	0	0	0	0.00056	0	0.001284	0	0	0	0.140421	--	--	--	--	--	--	--	--	--	--	--	--	--	--	--	--	--	--	--	--	--
MSTRG.13144.2	Chr12	5468963-5469348	lincRNA	Oryza_sativa_newGene_1332	cis	osa-miR437	0	0	0	0	0	0.917923	0.194718	0	0	0	0	0	0	0	0	0	0	0	--	--	--	--	--	--	--	--	--	--	--	--	--	--	--	--	--	--	--	--	--
MSTRG.13149.11	Chr12	5484339-5485414	lincRNA	OsR498G1221114300.01;OsR498G0714898800.01	cis;trans		0	0	0	0	0	0	0	0	0.103744	0	0	0	0	0	0	0	0	0	--	--	--	--	--	--	--	--	--	--	--	--	--	--	--	--	--	--	--	--	--
MSTRG.13196.6	Chr12	5770821-5771421	sense_lncRNA	OsR498G1221134900.01;OsR498G1221135300.01	cis;cis		0	0	0	0	0	0	0.129388	0.062866	0.104093	0	0.52752	0	0.358239	0	0	0.358309	0.20468	0	--	--	--	0.77074	0.395737	normal	0.850178	0.293425	normal	0.00693646	6.40627	up	--	--	--	--	--	--	--	--	--
MSTRG.13226.1	Chr12	6095882-6099647	lincRNA	OsR498G1019212800.01;OsR498G0714369700.01;OsR498G0203328000.01;OsR498G0306771100.01;OsR498G0511120900.01;OsR498G0307078700.01;OsR498G0101800900.01;OsR498G0305687300.01;OsR498G0816362900.01;OsR498G0511102600.01;OsR498G0204725600.01;OsR498G1221147900.01;OsR498G0409068000.01;OsR498G0305094800.01;OsR498G0917971900.01;OsR498G0713703700.01;OsR498G0102105000.01;OsR498G0613210300.01;OsR498G0102731100.01;…	trans;trans;trans;trans;trans;trans;trans;trans;trans;trans;trans;cis;trans;trans;trans;trans;trans;trans;trans;cis;trans;trans;trans;trans;cis;trans;trans;trans;cis		0	0.521676	0	0	0.69735	0	0.81556	0.042976	1.15409	2.38462	1.13875	1.19532	0	0.054337	0	0	0	0	--	--	--	0.347217	0.951608	normal	--	--	--	0.349681	1.80596	normal	--	--	--	0.0815223	2.83196	normal	--	--	--
MSTRG.13314.2	Chr12	7170002-7177123	lincRNA	OsR498G0203384900.01;OsR498G0408697000.01;OsR498G0917404800.01;OsR498G0816119300.01;OsR498G1221203100.01;OsR498G0713693700.01;OsR498G0917404500.01;OsR498G0511246500.01;OsR498G0611742000.01;OsR498G0100017100.01;OsR498G1018937800.01;OsR498G0613155600.01;OsR498G1018199600.01;Oryza_sativa_newGene_1410;OsR498G0713978300.01;OsR498G0408543100.01;OsR498G0713578600.01;OsR498G0613103100.01;OsR498G061296100…	trans;trans;trans;trans;cis;trans;trans;trans;trans;trans;trans;trans;trans;cis;trans;trans;trans;trans;trans;trans;trans;cis;cis;trans;trans;trans;trans;trans;trans;trans;trans;trans		0	0	0	0	0	0	0	0	0	0.023413	0.108233	0.266458	0.081912	0	0	0.102683	0	0	--	--	--	0.012779	3.55704	up	--	--	--	--	--	--	--	--	--	0.0904718	3.86672	normal	--	--	--
MSTRG.13378.1	Chr12	8021462-8022742	lincRNA	OsR498G1221230900.01;OsR498G1221232300.01	cis;cis		0	0	0	0	0	0	0	0	0	0	0.253177	0	0	0	0	0	0	0	--	--	--	--	--	--	--	--	--	--	--	--	--	--	--	--	--	--	--	--	--
MSTRG.13411.1	Chr12	8372898-8373423	lincRNA	OsR498G0307138400.01;OsR498G0714173400.01;OsR498G1221250500.01;OsR498G0613101300.01;OsR498G0102002200.01;OsR498G0408741600.01;OsR498G0306461200.01;OsR498G0408834200.01;OsR498G0102391400.01;OsR498G0714736100.01;OsR498G0613309200.01;OsR498G0612993000.01;OsR498G1119771200.01;OsR498G0305491900.01;OsR498G0611849600.01;OsR498G0510924800.01;OsR498G0611835900.01;OsR498G0409477600.01;OsR498G0917406200.01;…	trans;trans;cis;trans;trans;trans;trans;trans;trans;trans;trans;trans;trans;trans;trans;trans;trans;trans;trans;trans;trans;trans;cis;trans;trans;trans;cis;trans;cis;trans		0.203914	0	0.170088	0.142807	0.204336	0	0	0	0	0	0	0	0	0	0	0	0	0.424523	0.955166	-0.0852678	normal	--	--	--	--	--	--	--	--	--	--	--	--	--	--	--	0.904305	0.295253	normal
MSTRG.13418.14	Chr12	8481430-8483860	lincRNA	Oryza_sativa_newGene_1468;OsR498G1221260600.01;OsR498G1221258800.01;OsR498G1221260700.01;OsR498G1221259900.01	cis;cis;cis;cis;cis		0.001948	0.001464	0.002584	0.125159	0.050308	0.005473	0.037975	0.004427	0.000797	0	0	0.000946	0.000105	0	0	0.000403	0	0.001907	0.00439214	3.51409	up	0.292666	-1.48203	normal	0.486074	1.09343	normal	0.171021	1.93659	normal	0.51715	-1.26362	normal	0.0245805	-4.31121	down	0.0522403	-3.27057	normal
MSTRG.13439.1	Chr12	8643882-8665500	anti-sense_lncRNA	OsR498G1221265900.01;OsR498G1221266200.01;OsR498G1221264600.01;OsR498G1221265400.01;OsR498G1221264300.01	cis;cis;cis;cis;cis		0.008875	0	0.527595	0	0.167857	0	1.45654	0.182998	1.01385	1.3155	1.97141	0.671953	1.0032	0.702318	1.45591	1.81202	1.0217	1.38396	0.583573	-1.08585	normal	0.653945	0.387342	normal	0.671349	0.243627	normal	0.209084	2.24117	normal	0.134912	2.54199	normal	0.00793409	4.5919	up	0.00561869	4.80265	up
MSTRG.13451.1	Chr12	8851809-8908433	anti-sense_lncRNA	OsR498G0815299900.01;OsR498G1120562500.01;OsR498G1221273700.01;OsR498G1120443200.01;OsR498G0917803000.01;OsR498G0815194300.01;Oryza_sativa_newGene_1488;OsR498G1221092500.01;OsR498G0203882300.01;OsR498G1018071200.01;OsR498G1221272600.01;OsR498G0815282800.01;OsR498G1221271800.01;OsR498G0203501200.01;OsR498G1221264600.01;OsR498G0101487100.01;OsR498G1120427500.01;OsR498G0101258900.01;OsR498G111976730…	trans;trans;cis;trans;trans;trans;cis;trans;trans;trans;both;trans;both;trans;trans;trans;trans;trans;trans;trans;trans;trans;trans;trans;trans;cis;trans;trans;trans;both;trans;cis		0	0	0	0	0	0	0	0	0.17196	0	0	0.115706	0	0	0	0	0	0	--	--	--	--	--	--	--	--	--	--	--	--	--	--	--	--	--	--	--	--	--
MSTRG.13456.1	Chr12	8875313-8876226	lincRNA	OsR498G1221273700.01;Oryza_sativa_newGene_1488	cis;cis		0	0	0.140328	0	0	0	0	0	0	0	0	0	0	0	0	0	0	0	--	--	--	--	--	--	--	--	--	--	--	--	--	--	--	--	--	--	--	--	--
MSTRG.13479.1	Chr12	9173595-9175863	lincRNA	--	--		0	0	0	0	0.325885	0	0	0	0	0	0	0	0	0	0	0.253036	0	0	--	--	--	--	--	--	--	--	--	--	--	--	--	--	--	--	--	--	--	--	--
MSTRG.13524.1	Chr12	9830444-9830884	lincRNA	OsR498G1221320300.01;Oryza_sativa_newGene_1528;Oryza_sativa_newGene_1532	cis;cis;cis		0.031685	0	0.143643	0.062962	0	0	0	0	0	0	0	0	0	0	0	0	0	0	0.64515	-0.838394	normal	--	--	--	--	--	--	--	--	--	--	--	--	--	--	--	--	--	--
MSTRG.13528.2	Chr12	9836855-9844818	anti-sense_lncRNA	OsR498G1221321200.01;OsR498G1221321400.01;OsR498G1221320300.01;Oryza_sativa_newGene_1528;Oryza_sativa_newGene_1532	cis;cis;cis;cis;cis		2.86749	1.97333	1.57463	2.32321	0.168286	0.941174	0.414188	0.570976	0.337044	0.105447	0.262442	0	0.37298	0.9086	1.43067	0.613004	0.47156	0.733402	0.35529	-0.865375	normal	0.0887374	-1.79327	normal	0.322148	-0.69312	normal	0.000238674	-2.03906	down	0.109111	-1.07796	normal	0.0238999	-3.28882	down	0.448692	-0.786519	normal
MSTRG.13528.3	Chr12	9836855-9844818	anti-sense_lncRNA	Oryza_sativa_newGene_1528;Oryza_sativa_newGene_1532;OsR498G1221320300.01;OsR498G1221321400.01;OsR498G1221321200.01	cis;cis;cis;cis;cis		0.111152	0.230331	0.364225	0.255837	0.044748	0.492928	0.221106	0.602546	0.236067	0.099859	0.4312	0	0.071431	0.060437	0.09587	0.094096	0.25013	0.126523	0.850735	0.179261	normal	0.355213	-1.06968	normal	0.308017	0.82591	normal	0.346705	0.804567	normal	0.0497031	-1.40991	down	0.661174	-0.677222	normal	0.592016	-0.589674	normal
MSTRG.13528.5	Chr12	9837013-9844818	anti-sense_lncRNA	OsR498G1221321200.01;OsR498G1221321400.01;OsR498G1221320300.01;Oryza_sativa_newGene_1528;Oryza_sativa_newGene_1532	cis;cis;cis;cis;cis		3.34438	4.23938	1.72548	0.053839	0.229123	0	0.441414	0.73217	0.283777	0.086982	0	0.242951	0.113107	0.131402	0.117094	0.066126	0	0	8.16e-06	-4.63655	down	0.0990951	-1.82902	normal	0.0795588	-2.06963	normal	0.000805914	-2.4327	down	7.53e-13	-4.4405	down	0.857421	0.342703	normal	0.403036	-1.92242	normal
MSTRG.13536.1	Chr12	9880051-9880332	lincRNA	OsR498G0305490500.01;OsR498G0306532100.01;OsR498G1119462200.01;OsR498G1221322100.01;OsR498G1120702200.01;OsR498G0714772200.01;OsR498G1018746100.01;OsR498G0611496000.01;OsR498G0409011400.01;Oryza_sativa_newGene_1534;OsR498G1018306900.01;OsR498G0204864500.01;OsR498G0816088300.01	trans;trans;trans;cis;trans;trans;trans;trans;trans;cis;trans;trans;trans		0.172254	0	0.089954	0	0	0	0	0	0	0	0	0	0	0	0	0	0	0	--	--	--	--	--	--	--	--	--	--	--	--	--	--	--	--	--	--	--	--	--
MSTRG.13544.2	Chr12	9912985-9914610	lincRNA	OsR498G0612150400.01;OsR498G0305755600.01;Oryza_sativa_newGene_1542;OsR498G0408628900.01;Oryza_sativa_newGene_1536;Oryza_sativa_newGene_1543;OsR498G0613155600.01	trans;trans;cis;trans;cis;cis;trans		0	0	0	0	0	0	0	0	0	0	0.246715	0	0.032165	0	0	0.000731	0	0	--	--	--	--	--	--	--	--	--	--	--	--	--	--	--	--	--	--	--	--	--
MSTRG.13544.5	Chr12	9913567-9914610	lincRNA	Oryza_sativa_newGene_1536;Oryza_sativa_newGene_1543;Oryza_sativa_newGene_1542	cis;cis;cis	osa-miR5081	0	0	0	0	0	0	0.003183	0.002631	0.04684	0	0.026111	0.051714	0	0.100575	0.034689	0.14374	0	0	--	--	--	0.911697	0.146268	normal	0.980811	0.0370492	normal	0.0501634	4.99288	normal	--	--	--	--	--	--	--	--	--
MSTRG.13552.3	Chr12	10027058-10028639	lincRNA	OsR498G1018144800.01;OsR498G0714536000.01;OsR498G0102617900.01;OsR498G1019219400.01;OsR498G0100027300.01;OsR498G0917162500.01;OsR498G0510697600.01;OsR498G0307310800.01;OsR498G0305300200.01;OsR498G0917614700.01;OsR498G0917697300.01;OsR498G0714510100.01;OsR498G0510862200.01;Oryza_sativa_newGene_1551;OsR498G0715015100.01;OsR498G0917887400.01;OsR498G0408699100.01;OsR498G1221325200.01;OsR498G020497420…	trans;trans;trans;trans;trans;trans;trans;trans;trans;trans;trans;trans;trans;cis;trans;trans;trans;cis;trans;trans;trans;trans;trans;trans;trans;trans;trans;trans;trans;trans;trans;trans		0	0	0	0	0	0	0	0	0	0.796285	0	0	0	0	0	0	0	0	--	--	--	--	--	--	--	--	--	--	--	--	--	--	--	--	--	--	--	--	--
MSTRG.13556.1	Chr12	10074373-10074868	anti-sense_lncRNA	OsR498G1221325900.01;OsR498G1221325700.01;OsR498G1221326600.01	cis;cis;cis		0	0	0	0	0	0	0	5.9e-05	0.005227	0	0	0.779581	0	0.226035	0	0	0	0	--	--	--	0.146807	2.12158	normal	--	--	--	--	--	--	--	--	--	--	--	--	--	--	--
MSTRG.13570.2	Chr12	10146222-10149288	lincRNA	OsR498G1221328600.01;OsR498G1120507500.01;Oryza_sativa_newGene_1561;Oryza_sativa_newGene_1562;OsR498G0408229500.01;OsR498G1221328800.01	cis;trans;cis;cis;trans;cis		0	0	0	0	0	0	0	0.302445	0	0	0	0	0	0	0.699422	0	0.480128	0	--	--	--	--	--	--	--	--	--	--	--	--	--	--	--	--	--	--	--	--	--
MSTRG.13614.2	Chr12	10576161-10577612	anti-sense_lncRNA	OsR498G1221348700.01;OsR498G1221348400.01;OsR498G1221348100.01;Oryza_sativa_newGene_1580;OsR498G1221348500.01	cis;cis;both;cis;cis		0	0	0	0	0	0	0	0	0.358424	0	0	0	0	0	0.228839	0	0	0	--	--	--	--	--	--	--	--	--	--	--	--	--	--	--	--	--	--	--	--	--
MSTRG.13661.2	Chr12	11106494-11183211	anti-sense_lncRNA	OsR498G1018531100.01;OsR498G0203998400.01;OsR498G1221230900.01;OsR498G0305918700.01;OsR498G1221362900.01;OsR498G0714952800.01;OsR498G0203194400.01;OsR498G0408584400.01;OsR498G0306664800.01;OsR498G1221362800.01;OsR498G0305438500.01;Oryza_sativa_newGene_1612;OsR498G1221362600.01;OsR498G0307135200.01	trans;trans;trans;trans;cis;trans;trans;trans;trans;cis;trans;cis;cis;trans		1.34215	0.655826	1.69794	0.617237	0.449911	0.416703	0.615513	1.42159	0.5962	0.569712	0.33576	0.32258	1.47726	1.02332	0.92243	1.77959	0.939502	1.71858	0.0655541	-1.24406	normal	0.146527	-1.23636	normal	0.743295	0.199138	normal	0.759027	-0.231922	normal	0.933317	0.0469907	normal	0.699535	-0.331419	normal	0.0230866	1.67212	up
MSTRG.13668.1	Chr12	11210349-11210820	lincRNA	--	--		0	0.034402	0.175873	0	0.37916	0	0	0	0	0	0	0	0.144072	0	0	0	0	0	0.810539	0.452928	normal	--	--	--	--	--	--	--	--	--	0.87489	-0.361292	normal	--	--	--	--	--	--
MSTRG.13694.2	Chr12	11585531-11585924	lincRNA	OsR498G1120584100.01;OsR498G0101885900.01;OsR498G0713745500.01;OsR498G0100836600.01;OsR498G0306258700.01;OsR498G0611595300.01;OsR498G0815635100.01;OsR498G0100119500.01;OsR498G0714862600.01;OsR498G0611741800.01;OsR498G0510703100.01;OsR498G0714830500.01;OsR498G1220897900.01;OsR498G0714601400.01;OsR498G0816234700.01;OsR498G0815253700.01;OsR498G0815133000.01;OsR498G0100578800.01;OsR498G0713747700.01;…	trans;trans;trans;trans;trans;trans;trans;trans;trans;trans;trans;trans;trans;trans;trans;trans;trans;trans;trans;trans;trans;trans;trans;trans;trans;trans;trans;trans;cis		1.43453	0	1.73282	0.64692	0.559964	1.60876	0	0	0.096641	0	0	0.10878	0.023081	0	0.01282	0	0	0	0.934466	-0.114893	normal	--	--	--	--	--	--	0.0744567	-3.94479	normal	0.00646335	-5.10949	down	0.00386873	-4.5302	down	0.000159514	-6.38669	down
MSTRG.13694.3	Chr12	11585578-11585924	lincRNA	OsR498G0713888200.01;OsR498G0611595300.01;OsR498G0815635100.01;OsR498G0509932900.01;OsR498G1120379000.01;OsR498G0510044200.01;OsR498G0306258700.01;OsR498G0611741800.01;OsR498G0714862600.01;OsR498G0510442200.01;OsR498G0100119500.01;OsR498G0510884900.01;OsR498G0713745500.01;OsR498G1120584100.01;OsR498G0100836600.01;OsR498G0306887800.01;OsR498G0713672300.01;OsR498G1119655900.01;OsR498G0100415100.01;…	trans;trans;trans;trans;trans;trans;trans;trans;trans;trans;trans;trans;trans;trans;trans;trans;trans;trans;trans;cis;trans;trans;trans;trans;trans;trans;trans;trans;trans		0.467451	1.02492	0	0.096647	0	0	0	0	0	0	0	0	0	0	0	0	0.121144	0	0.136081	-2.63385	normal	--	--	--	--	--	--	--	--	--	--	--	--	--	--	--	--	--	--
MSTRG.13695.18	Chr12	11586449-11588959	lincRNA	OsR498G0917615700.01;OsR498G0102460800.01;OsR498G0815373700.01;OsR498G0102753500.01;OsR498G0612015700.01;OsR498G0714705800.01;OsR498G0611818300.01;OsR498G1222063700.01;Oryza_sativa_newGene_1634;OsR498G1221371000.01;OsR498G0203401800.01	trans;trans;trans;trans;trans;trans;trans;trans;cis;cis;trans		0	0	0	0	0	0	0	0	0.216435	0	0	0	0	0.001497	0	0	0.027168	0.038666	--	--	--	--	--	--	0.177547	2.04438	normal	--	--	--	--	--	--	--	--	--	--	--	--
MSTRG.13704.1	Chr12	11672848-11674214	sense_lncRNA	OsR498G1221374800.01;OsR498G1221374600.01;OsR498G1119421500.01	cis;cis;trans		0	0	0	0	0	0	0.538937	0.940192	0	0.312808	0.23112	0	0	0.613971	0.886921	0	0	0	--	--	--	0.423343	-1.11736	normal	--	--	--	--	--	--	--	--	--	--	--	--	--	--	--
MSTRG.13707.7	Chr12	11684248-11697458	sense_lncRNA	OsR498G1221376000.01;OsR498G0203570600.01;OsR498G1221376500.01;OsR498G1221374800.01;OsR498G1221375600.01	cis;trans;cis;cis;cis	osa-miR2919;osa-miR395f;osa-miR2919	1.92868	0.766938	0.514975	0	0	0.817849	0	0	0	0	0	0	0	0	0	0	0	0	0.397526	-1.48371	normal	--	--	--	--	--	--	1.42e-06	-10.4762	down	1.57e-06	-10.4978	down	--	--	--	--	--	--
MSTRG.13707.8	Chr12	11684248-11697458	sense_lncRNA	OsR498G1221376000.01;OsR498G0203570600.01;OsR498G1221376500.01;OsR498G1221374800.01;OsR498G1221375600.01	cis;trans;cis;cis;cis	osa-miR2919;osa-miR395f;osa-miR2919	0.373017	1.6102	1.26987	1.82695	2.6119	0.666874	3.13905	3.13741	3.12605	2.32269	0	2.07094	2.6058	2.37729	3.4327	2.25024	0	2.55399	0.50762	0.55331	normal	0.436665	-0.988039	normal	0.556883	-0.778316	normal	0.0271863	1.67475	up	0.0333238	1.49055	up	0.902914	-0.205414	normal	0.975855	0.0524811	normal
MSTRG.13707.9	Chr12	11684254-11697458	sense_lncRNA	OsR498G0203570600.01;OsR498G1221376000.01;OsR498G1221375600.01;OsR498G1221374800.01;OsR498G1221376500.01	trans;cis;cis;cis;cis	osa-miR2919;osa-miR395f;osa-miR2919	0.126694	0.366801	0	0	0	0.241758	0	0	0	0	0	0	0	0	0	0	0	0	0.725897	-0.680702	normal	--	--	--	--	--	--	--	--	--	--	--	--	--	--	--	--	--	--
MSTRG.13712.6	Chr12	11749230-11749972	intronic_lncRNA	OsR498G1221377600.01;OsR498G1221377300.01	cis;cis		0	0	0	0	0.301185	0	0.302305	0	0.355763	0.336439	1.44634	1.37114	0.096134	0.481716	0	1.34561	0.59449	1.28535	--	--	--	0.166354	1.65059	normal	0.11332	1.88641	normal	--	--	--	--	--	--	0.0423801	3.42821	up	0.0280075	3.57896	up
MSTRG.13715.1	Chr12	11758194-11759194	lincRNA	OsR498G1221377600.01;OsR498G1018285000.01	cis;trans		0	0	0	0	0	0	0	0	0.131239	0	0	0	0	0	0	0	0	0	--	--	--	--	--	--	--	--	--	--	--	--	--	--	--	--	--	--	--	--	--
MSTRG.13739.1	Chr12	12033390-12038455	lincRNA	OsR498G0713385200.01;OsR498G1221393000.01;Oryza_sativa_newGene_1663;OsR498G0510300400.01;OsR498G1221391900.01	trans;cis;cis;trans;cis		0.16063	0	0	0	0	0	0	0	0	0	0	0	0	0	0	0	0	0	--	--	--	--	--	--	--	--	--	--	--	--	--	--	--	--	--	--	--	--	--
MSTRG.13769.2	Chr12	12369489-12372908	lincRNA	OsR498G1221411100.01;Oryza_sativa_newGene_1683;OsR498G1221411600.01	cis;cis;cis		0	0.021869	0	0	0	0	0.145204	0.04041	0.021398	0	0	0	0.037012	0	0	0.212787	0	0.118202	--	--	--	0.00158987	-4.29649	down	0.268257	1.71008	normal	0.0933108	2.79845	normal	--	--	--	--	--	--	--	--	--
MSTRG.13769.3	Chr12	12371189-12372518	lincRNA	OsR498G1221411100.01;Oryza_sativa_newGene_1683;OsR498G1221411600.01	cis;cis;cis		0	0	0	0	0	0	0	0	0	0	0	0	0	0	0.134322	0	0	0	--	--	--	--	--	--	--	--	--	--	--	--	--	--	--	--	--	--	--	--	--
MSTRG.13789.1	Chr12	12627117-12634293	lincRNA	OsR498G0816502300.01;OsR498G0305912900.01;OsR498G0917718500.01;OsR498G0511270300.01;OsR498G0102529600.01;OsR498G0612367500.01;OsR498G0713594900.01;OsR498G1222152200.01;OsR498G0408696400.01;OsR498G0815955500.01;OsR498G0917829000.01;OsR498G1018102300.01;OsR498G0613252100.01;OsR498G1222152600.01;OsR498G0713971500.01;OsR498G0307173400.01;OsR498G0510680800.01;OsR498G0917957400.01;OsR498G0815765000.01;…	trans;trans;trans;trans;trans;trans;trans;trans;trans;trans;trans;trans;trans;trans;trans;trans;trans;trans;trans;trans;trans;trans;trans;trans;trans;trans;trans;trans;trans		0	0	0.192749	0	0	0	0	0	0	0	0	0	0	0	0	0	0	0	--	--	--	--	--	--	--	--	--	--	--	--	--	--	--	--	--	--	--	--	--
MSTRG.13806.1	Chr12	12912866-12913866	lincRNA	Oryza_sativa_newGene_1700;OsR498G1221434400.01;OsR498G0100718200.01;OsR498G1221433700.01	cis;cis;trans;cis		0	0	0	0	0	0	0.102496	0.147041	0.022165	0.28797	0.110849	0	0.307265	0.027064	0.130742	0	0	0.242068	--	--	--	0.857894	0.212563	normal	0.548357	-0.860532	normal	0.00454117	6.84425	up	0.00235742	7.41311	up	--	--	--	--	--	--
MSTRG.13836.1	Chr12	13185516-13185807	lincRNA	OsR498G1120422600.01;OsR498G0612727700.01;OsR498G1019035500.01;OsR498G0917957000.01;OsR498G0714641600.01;OsR498G1221447000.01;OsR498G1221448300.01;OsR498G1120591500.01;OsR498G0612875900.01;OsR498G1221448200.01;OsR498G0100830700.01;OsR498G0305237800.01;OsR498G0816368200.01;OsR498G0100018400.01;OsR498G0102321300.01;OsR498G1221449300.01;OsR498G1120590900.01;OsR498G1221448500.01;OsR498G0713625000.01;…	trans;trans;trans;trans;trans;cis;cis;trans;trans;cis;trans;trans;trans;trans;trans;cis;trans;cis;trans;trans		0	0	0	0	0	0	0	0	0	0	0	0.175949	0	0	0	0	0	0	--	--	--	--	--	--	--	--	--	--	--	--	--	--	--	--	--	--	--	--	--
MSTRG.13846.2	Chr12	13224340-13226999	anti-sense_lncRNA	OsR498G1221451000.01;OsR498G0306121300.01;OsR498G1221450500.01	cis;trans;cis	osa-miR812o-5p	0	0	0	0	0	0.021133	2.11287	1.39722	1.22881	1.92448	2.49138	0.792578	1.34232	1.47092	0.767444	1.7396	2.18321	0	--	--	--	0.909161	-0.0776986	normal	0.997011	0.00482967	normal	3.65e-08	11.4105	up	1.63e-07	11.0752	up	2.62e-08	7.90955	up	0.0012645	7.71195	up
MSTRG.13846.3	Chr12	13224577-13226999	anti-sense_lncRNA	OsR498G0306121300.01;OsR498G1221450500.01;OsR498G0509625500.01;OsR498G1221451000.01	trans;cis;trans;cis	osa-miR812o-5p	0	0	0	0	0.074385	0	0.538688	0.090661	0.366439	0	0	0.920177	1.39199	0.408268	1.37951	0	0	1.28964	--	--	--	0.915031	-0.151418	normal	0.507548	-1.00033	normal	4.74e-05	9.25812	up	5.75e-07	10.8083	up	--	--	--	--	--	--
MSTRG.13848.9	Chr12	13243496-13244095	sense_lncRNA	OsR498G1221451000.01;OsR498G1221451200.01	cis;cis		0	0	0	0	0	0	0	0	0	0	0	0.309252	0	0	0	0	0	0.245957	--	--	--	--	--	--	--	--	--	--	--	--	--	--	--	--	--	--	--	--	--
MSTRG.13863.1	Chr12	13365487-13366293	lincRNA	Oryza_sativa_newGene_1736;OsR498G1221457300.01;OsR498G1221457500.01	cis;cis;cis		3.58697	2.33662	2.31298	2.4853	2.0852	2.63231	0	0	0	0	0	0	3.69016	3.69976	2.9662	2.36598	2.56474	3.59244	0.611026	-0.212208	normal	--	--	--	0.328647	-0.442173	normal	1.1e-06	-10.4433	down	0.197133	0.469237	normal	2.18e-09	-8.74651	down	0.452521	0.397494	normal
MSTRG.13879.1	Chr12	13608669-13612830	lincRNA	OsR498G0815591600.01;OsR498G0100380800.01;OsR498G0511319700.01;OsR498G1221468700.01	trans;trans;trans;cis		0.111251	0	0	0.065275	0	0	0	0	0	0	0	0	0	1.36499	0.21168	1.01914	1.38285	2.72038	--	--	--	--	--	--	0.311101	1.24636	normal	--	--	--	0.11404	3.42542	normal	--	--	--	0.000149714	5.83879	up
MSTRG.13894.2	Chr12	13834164-13845038	lincRNA	Oryza_sativa_newGene_1753;OsR498G0204127200.01;OsR498G0101940600.01;OsR498G0102402300.01	cis;trans;trans;trans		0	0	0	0.120068	0	0	0	0	0	0	0	0	0	0	0	0	0	0	--	--	--	--	--	--	--	--	--	--	--	--	--	--	--	--	--	--	--	--	--
MSTRG.13909.1	Chr12	14163974-14167530	lincRNA	OsR498G0102002200.01;OsR498G0100428700.01;OsR498G1221087900.01;OsR498G0409166100.01;OsR498G0511098600.01;OsR498G0204998600.01;OsR498G0917924800.01;OsR498G1221137200.01;OsR498G1018592800.01;OsR498G1019244400.01;OsR498G0509593800.01;OsR498G1119933900.01	trans;trans;trans;trans;trans;trans;trans;trans;trans;trans;trans;trans		0	0	0	0	0	0	0	0	0	0	0	0	0.462336	0	0.372752	0	0.153046	0	--	--	--	--	--	--	0.34923	-1.40908	normal	--	--	--	--	--	--	--	--	--	--	--	--
MSTRG.13946.2	Chr12	14517087-14517732	intronic_lncRNA	OsR498G0917615700.01;OsR498G0408083200.01;OsR498G1221506500.01;OsR498G0408453300.01;OsR498G1221506800.01;OsR498G0204139100.01;OsR498G0409289200.01;OsR498G0815539300.01;OsR498G1221896100.01;OsR498G1018908200.01;OsR498G0714731100.01;OsR498G0202897100.01;OsR498G0408234700.01;OsR498G0713634000.01;OsR498G0714771500.01;OsR498G0714294600.01;OsR498G0102509600.01;OsR498G0816404600.01;OsR498G1119455500.01;…	trans;trans;cis;trans;cis;trans;trans;trans;trans;trans;trans;trans;trans;trans;trans;trans;trans;trans;trans;cis;cis;trans;trans;trans;trans;trans;trans;trans;trans		0	0	0.109469	0	0.076709	0	0.959941	0.711318	0.248204	0.52733	0.344214	0.081359	0.700761	0.457828	0.551534	0.26829	0.415789	0.950729	--	--	--	0.254101	-1.007	normal	0.714863	-0.258247	normal	0.0148266	3.90232	up	0.009862	3.82519	up	0.019612	3.83526	up	0.00228243	4.68307	up
MSTRG.13957.28	Chr12	14805541-14810423	lincRNA	Oryza_sativa_newGene_1788;OsR498G0511258100.01;OsR498G0917333300.01;OsR498G1221518700.01	cis;trans;trans;cis	osa-miR156k;osa-miR5524	0.005726	0.03961	0.017454	0	0.000189	0	0.071414	0.042601	0.011017	0	0.131328	0.005664	0.03584	0.027597	0.047451	0.176312	0.127621	0.066982	0.0399804	-3.05446	down	0.955609	-0.0719201	normal	0.0274201	1.5034	up	0.346304	1.00226	normal	0.279735	0.935651	normal	0.0704271	4.61746	normal	3.54e-05	6.27381	up
MSTRG.13957.29	Chr12	14805682-14810423	lincRNA	OsR498G0511258100.01;OsR498G0917333300.01;OsR498G1221518700.01;Oryza_sativa_newGene_1788	trans;trans;cis;cis	osa-miR528-5p	0.090059	0.030205	0.012063	0	0	0	0.334025	0.57354	0.461535	0.122785	0.067101	0.073181	0.070003	0.026901	0.326883	0.488815	0.460273	0.895806	0.00332455	-5.23341	down	0.000560448	-2.43469	down	0.0663277	1.74293	normal	0.000105838	3.49515	up	0.140711	1.74018	normal	8.93e-05	6.33419	up	7.07e-10	9.26475	up
MSTRG.13957.30	Chr12	14805682-14810423	lincRNA	OsR498G0511258100.01;OsR498G0917333300.01;OsR498G1221518700.01;Oryza_sativa_newGene_1788;OsR498G0204006300.01	trans;trans;cis;cis;trans	osa-miR1439;osa-miR1436;osa-miR528-5p	0.094402	0.141382	0.027792	0	0	0.134316	0	0	0	0.010673	0.123802	0.092752	0.21701	0.172745	0	0	0	0	0.637779	-0.777839	normal	9.17e-05	5.21403	up	--	--	--	0.000460694	-8.17488	down	0.687492	0.615966	normal	0.733554	0.710056	normal	--	--	--
MSTRG.13979.1	Chr12	15282067-15289511	lincRNA	Oryza_sativa_newGene_1803	cis		0	0	0	0	0	0	0	0	0	0	0	0	0.050356	0.104527	0	0	0	0	--	--	--	--	--	--	--	--	--	--	--	--	--	--	--	--	--	--	--	--	--
MSTRG.13982.6	Chr12	15348239-15350228	lincRNA	Oryza_sativa_newGene_1806	cis		0.828526	0.780386	0.743295	1.36542	1.29775	0.836094	0	0.008831	0.156515	0	0	0.139037	0	0	0.013697	0	0	0	0.183844	0.524152	normal	0.86199	-0.255437	normal	--	--	--	0.0228293	-3.34287	down	2.66e-11	-7.08582	down	0.00342049	-4.67776	down	5.6e-09	-8.66676	down
MSTRG.13993.1	Chr12	15518363-15519043	lincRNA	Oryza_sativa_newGene_1809;Oryza_sativa_newGene_1808	cis;cis		0.361582	0.103549	0.105321	0.07835	0.175526	0.110685	0	0	0.212068	0	0	0	0	0	0	0	0	0	0.512575	-0.587723	normal	--	--	--	--	--	--	0.570864	-1.03125	normal	0.00415375	-6.84066	down	0.0368654	-4.24402	down	0.0322717	-4.16147	down
MSTRG.13999.2	Chr12	15594218-15594590	lincRNA	Oryza_sativa_newGene_1815	cis		0	0	0	0	0	0	0.004069	0	0.005357	0	0	0	0.145773	0	0	0	0	0	--	--	--	--	--	--	--	--	--	--	--	--	--	--	--	--	--	--	--	--	--
MSTRG.14056.1	Chr12	16484664-16484908	intronic_lncRNA	OsR498G0101996100.01;OsR498G1221579700.01;OsR498G0917691100.01	trans;cis;trans		0	0	0	0	0	0	0	0	0	0	0	0	0.240487	0	0	0	0	0	--	--	--	--	--	--	--	--	--	--	--	--	--	--	--	--	--	--	--	--	--
MSTRG.14080.1	Chr12	16661879-16667594	lincRNA	Oryza_sativa_newGene_1876;OsR498G0815673200.01	cis;trans		0	0.309102	0.092897	0	0.096141	0.091035	0.080212	0.038475	0.079953	0	0.057065	0	0.20962	0	0.036945	0	0.064324	0.435781	0.772685	-0.460798	normal	0.334494	-1.34922	normal	0.714624	0.523979	normal	0.644566	-0.669308	normal	0.82311	-0.408412	normal	0.443481	-2.02721	normal	0.585777	1.06413	normal
MSTRG.14081.10	Chr12	16663272-16669187	lincRNA	OsR498G0306092600.01;OsR498G0307399200.01;OsR498G0307245900.01;OsR498G0714663800.01;OsR498G0100070800.01;Oryza_sativa_newGene_1876;OsR498G0613300200.01;OsR498G0509867900.01;OsR498G0204768400.01	trans;trans;trans;trans;trans;cis;trans;trans;trans		0	0	0	0	0	0.164961	0	0	0	0	0	0	0	0	0	0	0	0	--	--	--	--	--	--	--	--	--	--	--	--	--	--	--	--	--	--	--	--	--
MSTRG.14083.1	Chr12	16688611-16694017	lincRNA	OsR498G0102439100.01;OsR498G0101187200.01;OsR498G0917520500.01;OsR498G0306633100.01;OsR498G0409227400.01;OsR498G0611505200.01;OsR498G0714745300.01;OsR498G0714379300.01;OsR498G0305926800.01;OsR498G0917019200.01;OsR498G0407466700.01;OsR498G0917576300.01;OsR498G0305768000.01;OsR498G1222069500.01;OsR498G0204755400.01;OsR498G1018794500.01;OsR498G0917885100.01;OsR498G0305491700.01;OsR498G1119534700.01;…	trans;trans;trans;trans;trans;trans;trans;trans;trans;trans;trans;trans;trans;trans;trans;trans;trans;trans;trans;cis;trans;trans;trans;trans;trans;trans;trans;trans;trans;trans;trans		0	0	0.092095	0	0	0	0	0.132365	0	0	0	0	0	0	0	0	0	0	--	--	--	--	--	--	--	--	--	--	--	--	--	--	--	--	--	--	--	--	--
MSTRG.14087.15	Chr12	16750458-16751799	lincRNA	OsR498G0509589700.01;OsR498G1222127200.01;OsR498G0102410200.01;OsR498G1019033400.01;OsR498G0305606200.01;OsR498G0511008400.01;Oryza_sativa_newGene_1882;OsR498G0204758000.01;OsR498G0611579900.01;OsR498G0916866800.01;OsR498G1119484000.01;OsR498G0102617400.01;OsR498G0204870400.01;OsR498G0714258600.01;OsR498G1018763200.01;OsR498G0102051900.01;OsR498G1221585600.01;OsR498G0816600500.01;OsR498G081559760…	trans;trans;trans;trans;trans;trans;cis;trans;trans;trans;trans;trans;trans;trans;trans;trans;cis;trans;trans;trans;trans;trans;cis		0	0	0.624293	0	0	0	0	0	0	0	0	0	0.068827	0	0.116401	0	0	0	--	--	--	--	--	--	--	--	--	--	--	--	0.641778	-1.10558	normal	--	--	--	--	--	--
MSTRG.14107.1	Chr12	17005054-17010082	lincRNA	OsR498G0307181200.01;Oryza_sativa_newGene_1894;OsR498G0713634000.01;OsR498G0409257400.01;OsR498G1120042400.01;OsR498G1221595700.01;OsR498G0509868200.01;OsR498G0202935100.01;OsR498G0917615700.01;OsR498G0816404600.01;OsR498G0306992900.01;OsR498G0306223200.01	trans;cis;trans;trans;trans;cis;trans;trans;trans;trans;trans;trans	osa-miR1439	0	0	0	0	0	0	0	0	0	0	0	0	0	0	0.124036	0	0.076141	0.125754	--	--	--	--	--	--	0.843412	0.310888	normal	--	--	--	--	--	--	--	--	--	--	--	--
MSTRG.14115.1	Chr12	17102025-17102341	anti-sense_lncRNA	OsR498G1221601700.01;OsR498G1221601900.01;OsR498G1221602100.01;OsR498G1221602400.01	cis;cis;cis;cis		0	0	0	0	0	0	0	0.248311	0	0	0	0	0	0	0	0	0	0	--	--	--	--	--	--	--	--	--	--	--	--	--	--	--	--	--	--	--	--	--
MSTRG.14122.63	Chr12	17264424-17266353	lincRNA	OsR498G1221610800.01;OsR498G1221609600.01;OsR498G0509905600.01;OsR498G0100271200.01;Oryza_sativa_newGene_1899	cis;cis;trans;trans;cis		0.526044	0	0.299323	0.558365	0	3.14136	0.110513	0.166747	0.200627	0.064839	0.154623	0	0	0	0	0.181393	0	0.18759	0.361182	1.63672	normal	0.276392	-1.15895	normal	--	--	--	0.771745	-0.427747	normal	--	--	--	0.0483241	-4.07427	down	0.14248	-3.12462	normal
MSTRG.14122.66	Chr12	17265333-17266353	lincRNA	OsR498G0511187400.01;OsR498G1221610800.01;OsR498G0509905600.01;OsR498G1221609600.01;Oryza_sativa_newGene_1899;OsR498G0307063700.01	trans;cis;trans;cis;cis;trans		3.97884	0	2.40503	3.17549	0	0	0.357276	0.000289	0.33565	0.539094	0.372064	0	0.058604	0.009077	0	0	0	0.032044	0.752489	-0.636214	normal	0.875482	0.202742	normal	0.540677	-0.95229	normal	0.149899	-2.71106	normal	0.00658474	-5.56483	down	0.501349	-1.85491	normal	--	--	--
MSTRG.14168.1	Chr12	17908210-17908582	intronic_lncRNA	OsR498G0511254000.01;OsR498G0102454200.01;OsR498G0714945200.01;OsR498G0409060800.01;OsR498G0611762700.01;OsR498G0408822900.01;OsR498G0612156900.01;OsR498G0100866000.01;OsR498G0202865400.01;OsR498G0816618000.01;OsR498G0916917100.01;OsR498G0509681000.01;OsR498G1221651400.01;OsR498G0100609300.01;OsR498G0713584300.01;OsR498G0816308300.01;OsR498G0816515500.01;OsR498G0611947300.01;OsR498G0102406000.01;…	trans;trans;trans;trans;trans;trans;trans;trans;trans;trans;trans;trans;cis;trans;trans;trans;trans;trans;trans;trans;trans;trans;trans;trans;trans;trans;trans;trans		0	0	0	0	1.07962	0.684835	0	0	0	0.297121	0.218256	0	0	0	0	0.170255	0	0.82968	--	--	--	--	--	--	--	--	--	--	--	--	--	--	--	0.400155	-1.5474	normal	0.734595	-0.673472	normal
MSTRG.14215.1	Chr12	18319119-18322531	anti-sense_lncRNA	OsR498G0816253400.01;OsR498G0917417400.01;OsR498G0409391400.01;OsR498G1120269200.01;OsR498G0306408900.01;OsR498G0611955000.01;OsR498G0102592700.01;OsR498G0714529100.01;OsR498G0305275500.01;OsR498G0307373800.01;OsR498G0102506400.01;OsR498G1119278900.01;OsR498G1119389500.01;OsR498G1222120200.01;OsR498G0511070200.01;OsR498G1221669000.01;OsR498G1119761300.01;OsR498G1220896500.01;OsR498G0815539300.01;…	trans;trans;trans;trans;trans;trans;trans;trans;trans;trans;trans;trans;trans;trans;trans;cis;trans;trans;trans;trans;trans;trans;trans;trans;cis;trans;trans;trans;both		0	0	0	0	0	0	0	0	0	0.230059	0	0	0	0	0	0	0	0	--	--	--	--	--	--	--	--	--	--	--	--	--	--	--	--	--	--	--	--	--
MSTRG.14258.1	Chr12	18705128-18705693	intronic_lncRNA	OsR498G1221691000.01;OsR498G1221690700.01;OsR498G1221691100.01;Oryza_sativa_newGene_1938;OsR498G1221691800.01	cis;cis;cis;cis;cis		0.078838	0.180962	0	0.056196	0.312649	0	0	0	0	0.243575	0	0	0.191541	0.238907	0	0.389884	0.279808	0	0.770102	0.462563	normal	--	--	--	0.7497	0.437651	normal	--	--	--	0.672812	0.735425	normal	0.761546	-0.754017	normal	0.57791	1.00895	normal
MSTRG.14264.1	Chr12	18723157-18723709	lincRNA	OsR498G1221691900.01;OsR498G1221692700.01;OsR498G1221692100.01;Oryza_sativa_newGene_1938;OsR498G1119440900.01;OsR498G1221691800.01	cis;cis;cis;cis;trans;cis		0	0	0	0	0	0	0	0	0	0	0	0	0.194322	0	0.281156	0.783325	0.245496	0.348479	--	--	--	--	--	--	0.329386	1.13286	normal	--	--	--	--	--	--	--	--	--	0.000477826	5.97562	up
MSTRG.14290.3	Chr12	18912362-18913408	anti-sense_lncRNA	OsR498G1221702100.01;OsR498G1221701800.01;OsR498G1221702900.01;OsR498G1221702600.01	both;cis;cis;cis		0.034688	0.070012	0	0	0.834368	0	0.184827	0.005532	0	0.098852	0	0	0	0	0	0	0	0	0.304512	1.9443	normal	0.818759	-0.336941	normal	--	--	--	0.729335	0.653668	normal	--	--	--	--	--	--	--	--	--
MSTRG.14385.1	Chr12	19955492-19959205	lincRNA	OsR498G0611486000.01;OsR498G1221760100.01;OsR498G0101856700.01;OsR498G0815110000.01;OsR498G1119695400.01;OsR498G0203084800.01;OsR498G0305190300.01;OsR498G1221761200.01;Oryza_sativa_newGene_1982;OsR498G0305306800.01;OsR498G0611830100.01;OsR498G0714294600.01;Oryza_sativa_newGene_1983	trans;cis;trans;trans;trans;trans;trans;cis;cis;trans;trans;trans;cis		0.075927	0.201852	0.000339	0.083093	0.186823	0.037985	0.03439	0.050659	0.205264	0	0.121899	0	0.068937	0	0.005916	0	0	0	0.945958	0.0825309	normal	0.436801	-1.05441	normal	--	--	--	0.85913	0.242088	normal	0.339679	-1.65471	normal	0.488016	-1.30689	normal	0.000480748	-6.12914	down
MSTRG.14386.1	Chr12	19962380-19967796	lincRNA	Oryza_sativa_newGene_1983;OsR498G0305936700.01;OsR498G1221761900.01;OsR498G1221763000.01;Oryza_sativa_newGene_1982;OsR498G1221761200.01	cis;trans;cis;cis;cis;cis		0.231764	0.022933	0.234195	0.008843	0	0.00061	0	0	0	0	0	0	0	0	0	0	0	0	0.23322	-1.64624	normal	--	--	--	--	--	--	0.0188548	-5.80845	down	0.0183579	-5.81473	down	--	--	--	--	--	--
MSTRG.14401.1	Chr12	20087688-20095990	anti-sense_lncRNA	OsR498G1221768300.01	cis		0.274277	0	0.468433	0	0	0	0.293692	0.706153	0.191214	0	0.222273	0	0.17478	0.215525	0.240974	0	0.114713	0	--	--	--	0.101458	-2.06891	normal	0.120399	-1.84692	normal	0.525349	0.886179	normal	0.994565	-0.00872974	normal	--	--	--	--	--	--
MSTRG.14403.7	Chr12	20130478-20132040	sense_lncRNA	OsR498G1221770500.01;OsR498G0613136600.01;OsR498G1221771400.01;OsR498G1221770900.01;OsR498G1221771200.01	cis;trans;cis;cis;cis		0	0	0	0	0	0	0	0	0	0	0	0	0	0	0.206229	0	0	0	--	--	--	--	--	--	--	--	--	--	--	--	--	--	--	--	--	--	--	--	--
MSTRG.14413.2	Chr12	20157556-20158544	lincRNA	Oryza_sativa_newGene_1998;OsR498G1221772500.01;OsR498G1221773300.01;Oryza_sativa_newGene_1997;OsR498G1221773500.01;OsR498G1221772300.01;OsR498G0204150300.01	cis;cis;cis;cis;cis;cis;trans		0	0.203156	0.116714	0.328202	0	0	0	0	0	0	0	0	0	0	0	0	0	0	0.997975	-0.00481108	normal	--	--	--	--	--	--	--	--	--	--	--	--	--	--	--	--	--	--
MSTRG.14413.4	Chr12	20157594-20158544	lincRNA	Oryza_sativa_newGene_1997;OsR498G1221772500.01;OsR498G1221773300.01;Oryza_sativa_newGene_1998;OsR498G1221773500.01;OsR498G1221772300.01	cis;cis;cis;cis;cis;cis		0	0	0.249936	0	0	0	0	0	0	0	0	0	0	0	0	0	0	0	--	--	--	--	--	--	--	--	--	--	--	--	--	--	--	--	--	--	--	--	--
MSTRG.1442.3	Chr1	9893654-9894672	intronic_lncRNA	OsR498G0100660000.01;OsR498G0100660800.01;OsR498G0100660500.01;OsR498G0815514900.01	cis;cis;cis;trans		0.660346	1.07439	0.241118	0.910435	0.416991	0.107026	0.274514	0.08421	0.174786	0	0.407397	0.199877	0.308777	0.343885	0.24647	0.166875	0.077199	0.636509	0.620406	-0.469939	normal	0.992152	-0.0112423	normal	0.786948	-0.236199	normal	0.0427864	-1.73424	down	0.170287	-0.991206	normal	0.382785	-1.28361	normal	0.615327	-0.591561	normal
MSTRG.14441.1	Chr12	20396740-20397230	lincRNA	OsR498G1221790500.01;OsR498G1221791500.01	cis;cis		0	0	0	0	0	0	0	0	0	0	0	0	0	0.181911	0	0	0	0	--	--	--	--	--	--	--	--	--	--	--	--	--	--	--	--	--	--	--	--	--
MSTRG.14449.1	Chr12	20512238-20514109	lincRNA	OsR498G1221801800.01	cis		0	0	0	0	0.437389	0	0	0	0	0	0.336778	0.249057	0.051496	0	0	0	0.382252	0	--	--	--	--	--	--	--	--	--	--	--	--	--	--	--	0.832257	0.5407	normal	--	--	--
MSTRG.14449.2	Chr12	20512598-20514109	lincRNA	OsR498G1221801800.01	cis		0.310303	0	0	0	0	0	0.109478	0	0.159763	0.22156	0	0	0	0	0	0.334717	0	0	--	--	--	0.860432	-0.256574	normal	--	--	--	0.98455	0.0457953	normal	--	--	--	--	--	--	--	--	--
MSTRG.14481.1	Chr12	20908163-20911618	anti-sense_lncRNA	OsR498G1120757100.01;OsR498G0917159900.01;OsR498G0511420500.01;OsR498G1221839000.01;OsR498G0917884300.01;OsR498G1221624200.01;OsR498G0101954200.01;OsR498G0917772100.01;OsR498G0816111200.01;OsR498G1018119400.01;OsR498G1018869700.01;OsR498G0409354400.01;OsR498G0714363100.01;OsR498G0409265400.01;OsR498G0917575300.01;OsR498G1018962000.01;OsR498G0101589400.01;OsR498G0307179400.01;OsR498G0100836600.01;…	trans;trans;trans;cis;trans;trans;trans;trans;trans;trans;trans;trans;trans;trans;trans;trans;trans;trans;trans;trans;both;trans		0	0	0	0	0	0	0	0	0.132077	0	0	0	0	0	0	0	0	0	--	--	--	--	--	--	--	--	--	--	--	--	--	--	--	--	--	--	--	--	--
MSTRG.14546.1	Chr12	21377895-21378274	anti-sense_lncRNA	OsR498G1221862100.01;OsR498G1221863100.01;OsR498G0305608500.01;OsR498G1221862700.01;OsR498G1221863500.01;OsR498G1221863300.01;OsR498G1221863800.01	cis;cis;trans;both;cis;cis;cis		0	0.129871	0	0	0	0	0	0	0	0	0	0	0	0	0	0	0.142376	0	--	--	--	--	--	--	--	--	--	--	--	--	--	--	--	--	--	--	--	--	--
MSTRG.14578.1	Chr12	21615317-21617836	lincRNA	OsR498G1018855600.01;Oryza_sativa_newGene_2067;OsR498G1221872900.01	trans;cis;cis		0.109597	0	0.013631	0	0	0	0	0	0	0	0	0	0	0	0	0	0	0	--	--	--	--	--	--	--	--	--	--	--	--	--	--	--	--	--	--	--	--	--
MSTRG.14581.2	Chr12	21645539-21653392	lincRNA	--	--		0	0	0	0	0	0	0	0.017552	0	0	0.276329	0	0.064623	0	0.027173	0.071599	0.06603	0	--	--	--	--	--	--	0.846417	0.267775	normal	--	--	--	--	--	--	--	--	--	--	--	--
MSTRG.14585.1	Chr12	21676631-21684160	lincRNA	--	--		0	0.118435	0	0	0	0	0	0	0	0	0	0	0	0	0	0	0	0	--	--	--	--	--	--	--	--	--	--	--	--	--	--	--	--	--	--	--	--	--
MSTRG.14593.1	Chr12	21772329-21784277	lincRNA	OsR498G1221875000.01;OsR498G0409018300.01;OsR498G1221874400.01;OsR498G0408002900.01	cis;trans;cis;trans		0	0	0.220769	0	0.199861	0	0	0	0	0	0	0	0	0	0	0	0	0	--	--	--	--	--	--	--	--	--	--	--	--	--	--	--	--	--	--	--	--	--
MSTRG.14617.1	Chr12	21939134-21939917	lincRNA	OsR498G1221883500.01;OsR498G0714407900.01;Oryza_sativa_newGene_2085;OsR498G1221884500.01	cis;trans;cis;cis		0.163461	0.067065	0.295036	0.093746	0	0	0.031959	0	0.194246	0.107095	0.158235	0.063905	0.062531	0.019177	0	0.74313	0.196074	0.252473	0.127165	-2.03173	normal	0.783857	0.346684	normal	0.00790676	2.93988	up	0.508771	-0.971843	normal	0.0551994	-2.22765	normal	0.35995	1.60177	normal	0.0219272	3.53829	up
MSTRG.14629.1	Chr12	21999892-22000798	lincRNA	OsR498G1221889800.01;OsR498G1221889200.01;OsR498G1221888100.01;OsR498G1221888700.01	cis;cis;cis;cis		0	0	0	0.03918	0	0	0	0	0	0	0.107835	0.162774	0.02116	0.137553	0.048109	0.325427	0	0.134916	--	--	--	--	--	--	0.568017	0.725165	normal	--	--	--	0.0315353	5.34364	up	0.382582	2.25642	normal	0.193747	3.07204	normal
MSTRG.14657.1	Chr12	22194001-22194600	anti-sense_lncRNA	OsR498G1221899400.01;OsR498G1221897800.01;OsR498G1221899800.01;Oryza_sativa_newGene_2096;OsR498G1221897900.01;OsR498G1221898100.01	cis;cis;cis;cis;cis;cis		0	0	0	0	0	0	0	0	0	0	0	0	0	0	0	0.112426	0	0	--	--	--	--	--	--	--	--	--	--	--	--	--	--	--	--	--	--	--	--	--
MSTRG.14673.1	Chr12	22274069-22275732	lincRNA	OsR498G1221905900.01;Oryza_sativa_newGene_2100;OsR498G0917832200.01;OsR498G1221905700.01	cis;cis;trans;cis		0	0	0	0.143184	0.041343	0.102724	0	0	0	0	0	0	0	0	0	0	0	0.576315	0.000231743	6.22487	up	--	--	--	--	--	--	--	--	--	--	--	--	0.0030567	-5.45411	down	0.652311	0.968826	normal
MSTRG.14673.2	Chr12	22274554-22282524	lincRNA	Oryza_sativa_newGene_2100;OsR498G1221905900.01;OsR498G1221906400.01;OsR498G1221905700.01;OsR498G0917832200.01	cis;cis;cis;cis;trans		0	0	0	0.333101	0.183125	0.324121	0	0	0	0.474645	0.10657	0.206027	0.037418	0.010023	0	1.9862	2.08816	0.076965	1.75e-06	7.51993	up	3.55e-06	5.91036	up	0.000103596	4.8452	up	--	--	--	--	--	--	0.862566	-0.151469	normal	0.0334715	2.48528	up
MSTRG.14690.8	Chr12	22400514-22402051	intronic_lncRNA	OsR498G1221913200.01;OsR498G1221912900.01	cis;cis		0	0.611402	0.566472	0.201506	0.291901	0	0.66681	0	0.645124	0.512285	0.50874	0.908785	0	0	0.736888	0	1.08631	0.259951	0.543926	-1.04347	normal	0.793229	0.326962	normal	0.795501	0.410041	normal	0.914194	0.229042	normal	0.870986	-0.418675	normal	0.114324	1.99478	normal	0.413993	1.70894	normal
MSTRG.14697.1	Chr12	22490899-22491328	anti-sense_lncRNA	OsR498G1221916700.01;OsR498G1221918300.01;OsR498G1221917200.01;OsR498G1222005100.01	cis;cis;both;trans		0	0	0	0	0	0	0	0	0	0	0	0.316197	0	0	0	0	0	0	--	--	--	--	--	--	--	--	--	--	--	--	--	--	--	--	--	--	--	--	--
MSTRG.14727.1	Chr12	22698962-22700558	intronic_lncRNA	OsR498G1221929100.01;OsR498G1221928900.01;OsR498G1221928800.01	cis;cis;cis		1.28409	1.13589	1.06166	1.06875	1.6839	1.33435	0.397449	0.1152	0.457028	0.157146	0.162872	0.304562	0.42557	0.427504	0.290995	0.381479	0.14447	0.442706	0.615191	0.191421	normal	0.347468	-0.743616	normal	0.555204	-0.387537	normal	0.0178496	-1.64118	down	2.7e-05	-1.44933	down	1.59e-05	-2.70723	down	0.00592859	-1.89463	down
MSTRG.14749.2	Chr12	22857210-22861226	intronic_lncRNA	OsR498G1221939400.01;OsR498G1221940200.01	cis;cis		0	0	0	0	0	0	0.022976	1.71582	0.436624	0.229405	0.146747	0	0	0	0	0	0	0	--	--	--	0.0815097	-2.19157	normal	--	--	--	0.000527599	8.40958	up	--	--	--	--	--	--	--	--	--
MSTRG.14803.2	Chr12	23483489-23484910	lincRNA	OsR498G1222000400.01;Oryza_sativa_newGene_2131;OsR498G1221999600.01;OsR498G1222000200.01	cis;cis;cis;cis		0	0	0.026997	0	0	0	0	0	0	0	0.189981	0	0.045237	0.128716	0	0	0	0	--	--	--	--	--	--	--	--	--	--	--	--	0.329237	2.09061	normal	--	--	--	--	--	--
MSTRG.14803.3	Chr12	23483489-23484910	lincRNA	OsR498G1222000200.01;OsR498G1221999600.01;Oryza_sativa_newGene_2131;OsR498G1222000400.01	cis;cis;cis;cis		0	0	0	0	0.109055	0	0	0	0	0	0	0	0	0.280229	0	0	0.036777	0	--	--	--	--	--	--	--	--	--	--	--	--	--	--	--	--	--	--	--	--	--
MSTRG.14803.4	Chr12	23483962-23484910	lincRNA	OsR498G1222000400.01;OsR498G1221999600.01;Oryza_sativa_newGene_2131;OsR498G1222000200.01	cis;cis;cis;cis		0.007001	0.045527	0.030217	0	0	0.127944	0	0.000439	0	0	0	0	0.020356	0	0.000445	0	0.003949	0	0.853046	0.295085	normal	--	--	--	0.737589	-0.527504	normal	0.108448	-2.91994	normal	0.342921	-1.34448	normal	--	--	--	--	--	--
MSTRG.14820.1	Chr12	23583975-23584267	intronic_lncRNA	OsR498G1222005600.01;OsR498G1222005100.01	both;cis		0.069311	0.087568	0.178455	0	0	0.612104	0.161217	0	0	0	0	0	0	0.242548	0	0	0	0	0.695955	0.613797	normal	--	--	--	--	--	--	0.471587	-1.18799	normal	0.73586	-0.563528	normal	--	--	--	--	--	--
MSTRG.14882.4	Chr12	24058965-24060037	lincRNA	OsR498G0510115700.01;OsR498G1222040300.01;OsR498G0509979500.01;OsR498G0917535700.01;OsR498G0917268900.01;OsR498G0714289700.01;OsR498G0407483000.01;OsR498G0816022300.01;Oryza_sativa_newGene_2160;OsR498G1018169900.01;OsR498G0917744500.01;OsR498G1018344600.01;OsR498G0101338900.01	trans;cis;trans;trans;trans;trans;trans;trans;cis;trans;trans;trans;trans	osa-miR1439	0	0	0	0	0.045632	0.051218	0	0	0	0	0	0	0	0.249671	0	0	0.409199	0	--	--	--	--	--	--	--	--	--	--	--	--	--	--	--	--	--	--	0.384129	2.18398	normal
MSTRG.1491.1	Chr1	10314002-10342079	anti-sense_lncRNA	OsR498G0100684800.01;OsR498G0100683300.01;OsR498G0100684600.01;OsR498G0100683700.01	cis;cis;cis;cis		0	0	0	0	0	0	0	0	0	0	0	0	0	0.176654	0	0	0.393221	0	--	--	--	--	--	--	--	--	--	--	--	--	--	--	--	--	--	--	--	--	--
MSTRG.14933.10	Chr12	24430379-24435570	sense_lncRNA	Oryza_sativa_newGene_2189;OsR498G1222063700.01;OsR498G0409257400.01;OsR498G0101969200.01;OsR498G1222064000.01;OsR498G1120497600.01;OsR498G0306992900.01;OsR498G0917615700.01	cis;cis;trans;trans;cis;trans;trans;trans		1.13983	0.151297	1.80355	1.65619	1.41058	0	1.00597	1.65956	0.316348	1.10122	1.28464	0.314735	1.14079	0.950841	1.18345	0.28676	1.30329	1.10761	0.971661	-0.055038	normal	0.66285	-0.391	normal	0.567142	-0.418001	normal	0.868364	0.178957	normal	0.779098	0.25316	normal	0.914096	-0.182887	normal	0.993634	0.013814	normal
MSTRG.14933.11	Chr12	24430382-24433827	lincRNA	OsR498G0509868200.01;OsR498G1222064000.01;OsR498G0511307100.01;OsR498G0101969200.01;OsR498G1120497600.01;OsR498G0306992900.01;OsR498G0714921100.01;OsR498G0917615700.01;OsR498G0714771500.01;OsR498G0713634000.01;Oryza_sativa_newGene_2189;OsR498G0307181200.01;OsR498G0613143800.01;OsR498G1222063700.01;OsR498G0714052800.01	trans;cis;trans;trans;trans;trans;trans;trans;trans;trans;cis;trans;trans;cis;trans		0	0.330918	0	0.463408	0	0.206568	1.06346	0.268523	0	0	0.229248	0.082175	0	0	0	0	0	0	0.763523	0.600142	normal	0.32823	-1.39055	normal	--	--	--	0.550567	1.55132	normal	--	--	--	0.571549	-1.18106	normal	--	--	--
MSTRG.14933.12	Chr12	24430382-24433484	lincRNA	OsR498G0917615700.01;OsR498G0306992900.01;OsR498G1120497600.01;OsR498G0101969200.01;OsR498G1222064000.01;OsR498G0409257400.01;OsR498G1222063700.01;Oryza_sativa_newGene_2189	trans;trans;trans;trans;cis;trans;cis;cis		0	2.11459	0	0	0	0	0	0	0	0	0	1.27647	0	0	0	0	0	0	--	--	--	--	--	--	--	--	--	--	--	--	--	--	--	--	--	--	--	--	--
MSTRG.14933.13	Chr12	24430382-24433827	lincRNA	OsR498G0714052800.01;OsR498G0409257400.01;OsR498G1222063700.01;Oryza_sativa_newGene_2189;OsR498G0714771500.01;OsR498G0713834500.01;OsR498G0917615700.01;OsR498G0306992900.01;OsR498G1222064000.01;OsR498G0509868200.01	trans;trans;cis;cis;trans;trans;trans;trans;cis;trans		0	0	0	0	0	0	0.472504	0	0	0	0	0	0	0	0	0	0	0	--	--	--	--	--	--	--	--	--	--	--	--	--	--	--	--	--	--	--	--	--
MSTRG.14933.14	Chr12	24430383-24433827	lincRNA	OsR498G0714921100.01;OsR498G1120497600.01;OsR498G0612921500.01;OsR498G0511307100.01;OsR498G1222064000.01;OsR498G0101969200.01;OsR498G1222063700.01;OsR498G0613143800.01;Oryza_sativa_newGene_2189;OsR498G0714771500.01	trans;trans;trans;trans;cis;trans;cis;trans;cis;trans		0.084418	0	0.130193	0.058382	0.022427	0.056696	0.045636	0.102591	0.133733	0	0	0	0.213789	0.28056	0.117134	0.029972	0.071761	0	0.801445	-0.327667	normal	0.00177325	-4.23615	down	0.0228351	-2.19763	down	0.6147	0.67813	normal	0.193424	1.61042	normal	0.032387	-4.35058	down	0.828075	-0.284604	normal
MSTRG.14933.15	Chr12	24430390-24433484	lincRNA	OsR498G1222064000.01;OsR498G0101969200.01;Oryza_sativa_newGene_2189;OsR498G1120497600.01;OsR498G0203555700.01;OsR498G1222063700.01	cis;trans;cis;trans;trans;cis		0.023558	0.048308	0	0.203943	0	0	0.039701	0	0.074525	0	0.16394	0.106942	0.117792	0	0.099646	0.06377	0	0	0.583531	1.01465	normal	0.607615	0.699926	normal	0.416632	-1.23056	normal	0.669212	0.758993	normal	0.370278	1.55407	normal	0.887079	0.34879	normal	--	--	--
MSTRG.14933.2	Chr12	24430316-24433827	lincRNA	OsR498G0714921100.01;OsR498G0917615700.01;OsR498G0306992900.01;OsR498G1120497600.01;OsR498G1222064000.01;OsR498G0509868200.01;OsR498G0511307100.01;OsR498G0101969200.01;OsR498G0714052800.01;OsR498G1222063700.01;OsR498G0613143800.01;Oryza_sativa_newGene_2189;OsR498G0713634000.01;OsR498G0307181200.01;OsR498G0714771500.01	trans;trans;trans;trans;cis;trans;trans;trans;trans;cis;trans;cis;trans;trans;trans		0	1.11363	0.725769	0	0	0.764116	0	0.463741	0.718544	0	0	0	0.003855	0	0	0	0	0	0.693173	-0.793561	normal	--	--	--	--	--	--	0.879005	-0.33563	normal	0.00283128	-6.67001	down	--	--	--	--	--	--
MSTRG.14933.5	Chr12	24430334-24435570	sense_lncRNA	OsR498G0409257400.01;OsR498G0917615700.01;OsR498G1222063700.01;OsR498G0306992900.01;Oryza_sativa_newGene_2189;OsR498G1222064000.01;OsR498G0202935100.01	trans;trans;cis;trans;cis;cis;trans		0	0	0.007426	0	0	0	0	0	0	0	0	0	0	0	2.809	0	0	0	--	--	--	--	--	--	--	--	--	--	--	--	--	--	--	--	--	--	--	--	--
MSTRG.14933.6	Chr12	24430334-24433484	lincRNA	OsR498G0409257400.01;OsR498G1222063700.01;Oryza_sativa_newGene_2189;OsR498G0917615700.01;OsR498G0306992900.01;OsR498G1120497600.01;OsR498G1222064000.01;OsR498G0101969200.01	trans;cis;cis;trans;trans;trans;cis;trans		0	0	0	0	0	0	0	0	0	0	0	0	0	0	0	0.82519	0	0	--	--	--	--	--	--	--	--	--	--	--	--	--	--	--	--	--	--	--	--	--
MSTRG.14933.7	Chr12	24430360-24437006	sense_lncRNA	OsR498G0409257400.01;OsR498G0917615700.01;OsR498G1222063700.01;OsR498G0306992900.01;Oryza_sativa_newGene_2189;OsR498G0202935100.01;OsR498G1222064000.01	trans;trans;cis;trans;cis;trans;cis		0	0	0	0	0	0	0	0	0	0	0	0	1.99444	0	0	0	0	0	--	--	--	--	--	--	--	--	--	--	--	--	--	--	--	--	--	--	--	--	--
MSTRG.14933.8	Chr12	24430379-24435570	sense_lncRNA	Oryza_sativa_newGene_2189;OsR498G0409257400.01;OsR498G1222063700.01;OsR498G1120497600.01;OsR498G0101969200.01;OsR498G1222064000.01;OsR498G0917615700.01;OsR498G0306992900.01	cis;trans;cis;trans;trans;cis;trans;trans		0.943981	0	1.12345	0.387414	1.02004	0.543625	0	0.073608	2.2955	1.42295	0.703514	0	0	1.17117	0	0.732089	1.0935	1.15868	0.952398	-0.0915507	normal	0.872685	-0.234114	normal	0.627163	0.74744	normal	0.84901	0.452183	normal	0.845594	-0.531328	normal	0.937798	0.128319	normal	0.220987	0.805595	normal
MSTRG.14933.9	Chr12	24430379-24433827	lincRNA	OsR498G0306992900.01;OsR498G0714921100.01;OsR498G0917615700.01;OsR498G1222064000.01;OsR498G0509868200.01;OsR498G0511307100.01;OsR498G0101969200.01;OsR498G1120497600.01;OsR498G1222063700.01;OsR498G0613143800.01;OsR498G0714052800.01;OsR498G0714771500.01;OsR498G0713634000.01;Oryza_sativa_newGene_2189;OsR498G0307181200.01	trans;trans;trans;cis;trans;trans;trans;trans;cis;trans;trans;trans;trans;cis;trans		0.912895	0	0	0	0	0	0	0	0	0	0	0	0	0	0	0	0	0	--	--	--	--	--	--	--	--	--	--	--	--	--	--	--	--	--	--	--	--	--
MSTRG.14963.1	Chr12	24665178-24665482	lincRNA	OsR498G1222077800.01;OsR498G0305986500.01;OsR498G1222078000.01;OsR498G1222076700.01	cis;trans;cis;cis	osa-miR5816	0	0	0	0	0.310517	0	0	0	0	0	0	0	0	0	0	0	0	0	--	--	--	--	--	--	--	--	--	--	--	--	--	--	--	--	--	--	--	--	--
MSTRG.14983.1	Chr12	24805855-24808886	anti-sense_lncRNA	Oryza_sativa_newGene_2201;OsR498G1222084700.01;OsR498G1222083900.01	cis;cis;cis		0	0	0	0	0	0	0	0	0.501865	0	0	0	0	0.417068	0.567918	0	0	0	--	--	--	--	--	--	--	--	--	--	--	--	--	--	--	--	--	--	--	--	--
MSTRG.14993.1	Chr12	24870975-24873161	anti-sense_lncRNA	OsR498G0408808900.01;OsR498G1222087200.01;OsR498G0917912500.01;OsR498G0101500000.01;OsR498G1222087700.01;OsR498G0917293900.01;OsR498G0714446100.01;OsR498G0816413100.01;OsR498G0714507500.01;OsR498G1222088000.01	trans;cis;trans;trans;cis;trans;trans;trans;trans;both		0	0	0	0.342334	0	0	0	0.004817	0	0.027149	0	0	0	0	0	0	0	0	--	--	--	--	--	--	--	--	--	--	--	--	--	--	--	--	--	--	--	--	--
MSTRG.14997.1	Chr12	24888548-24889291	anti-sense_lncRNA	OsR498G1222089500.01;OsR498G1222089900.01;OsR498G0714284800.01;Oryza_sativa_newGene_2203	both;cis;trans;cis		0.047093	0.077917	0.249411	0	0	0.444002	0.209363	0	0	0.199135	0	0.117233	0	0.238647	0.071616	0.201841	0.384593	0.120355	0.898181	0.210296	normal	0.795502	0.379628	normal	0.445366	0.902893	normal	0.682424	-0.763481	normal	0.956628	-0.0757561	normal	0.850551	-0.475417	normal	0.634929	0.898946	normal
MSTRG.15068.1	Chr12	25468070-25468648	intronic_lncRNA	OsR498G1222126800.01;OsR498G1222125700.01;OsR498G1222126600.01	cis;cis;cis		0	0	0	0	0	0	0	0	0	0.308718	0	0	0	0	0	0	0	1.27054	--	--	--	--	--	--	--	--	--	--	--	--	--	--	--	--	--	--	--	--	--
MSTRG.15072.11	Chr12	25498457-25501392	lincRNA	OsR498G1222128900.01;OsR498G1222128200.01;Oryza_sativa_newGene_2224;OsR498G0100271200.01;OsR498G0407918300.01;OsR498G0714912800.01;OsR498G0409358900.01	cis;cis;cis;trans;trans;trans;trans		0.043393	0.132524	0.162934	0.036568	0.230742	0.000548	0.151259	0.040655	0	0	0.029814	0.122087	0.060022	0.053845	0.119956	0.047196	0.035547	0	0.778085	-0.31363	normal	0.852945	-0.255144	normal	0.183032	-1.30931	normal	0.564858	-0.787948	normal	0.620083	-0.380721	normal	0.628285	-0.806378	normal	0.356646	-1.42187	normal
MSTRG.15072.16	Chr12	25498482-25501932	lincRNA	Oryza_sativa_newGene_2224;OsR498G1222128200.01;OsR498G1222128900.01;OsR498G1119271100.01;OsR498G0409358900.01	cis;cis;cis;trans;trans		0.843647	1.16759	0.588179	0.753679	0.661309	0.584732	1.21446	0.314807	1.42482	0.85742	2.44124	0.373485	1.0232	0.34168	1.01169	1.2785	0.146358	0.395579	0.387441	-0.414939	normal	0.916605	0.094925	normal	0.597122	-0.491837	normal	0.674372	0.331636	normal	0.987927	0.0101225	normal	0.33785	0.84446	normal	0.991092	0.0105548	normal
MSTRG.15072.17	Chr12	25498482-25501932	lincRNA	Oryza_sativa_newGene_2224;OsR498G1222128900.01;OsR498G1222128200.01;OsR498G1119271100.01;OsR498G0409358900.01	cis;cis;cis;trans;trans		0.013115	0.170197	0	0.022146	0	0.075102	0.042376	0.172781	0.671469	0.182314	0.216155	0.44455	0	0.311084	0.369108	0.244405	0.45123	0.470334	0.674453	-0.715153	normal	0.777479	-0.2871	normal	0.68389	0.509644	normal	0.186109	2.25666	normal	0.405898	1.72576	normal	0.0157173	2.98016	up	0.00172567	3.66924	up
MSTRG.15072.18	Chr12	25498482-25501932	lincRNA	OsR498G0409358900.01;OsR498G1119271100.01;OsR498G1222128200.01;OsR498G1222128900.01;Oryza_sativa_newGene_2224	trans;trans;cis;cis;cis		0.017299	0.003495	0	0.018239	0	0.010498	0.157518	0.028956	0.373065	0.197846	0.052043	0.235251	0	0.404902	0.005894	0.066387	0.020909	0.044567	0.621353	0.76727	normal	0.749965	-0.321378	normal	0.381531	-1.22588	normal	0.000931553	4.67347	up	0.0678358	3.84107	normal	0.0056552	3.48987	up	0.139072	1.89717	normal
MSTRG.15072.22	Chr12	25498484-25501392	lincRNA	OsR498G0714912800.01;OsR498G0409358900.01;OsR498G1222128200.01;OsR498G1222128900.01;OsR498G0100271200.01;OsR498G0407918300.01;Oryza_sativa_newGene_2224	trans;trans;cis;cis;trans;trans;cis		0.556588	0.492654	0.319865	0.373599	0.468013	0.290353	0.977297	0.835919	0.464213	0.905493	0.704587	1.86243	1.03842	1.18829	0.887847	0.933294	1.0488	1.52467	0.519128	-0.30946	normal	0.614985	0.362754	normal	0.986381	-0.0079609	normal	0.102493	0.889126	normal	0.00110201	1.30784	up	0.0206933	1.59231	up	0.00180261	1.7861	up
MSTRG.15072.24	Chr12	25498484-25501392	lincRNA	OsR498G0100271200.01;OsR498G0407918300.01;Oryza_sativa_newGene_2224;OsR498G1222128200.01;OsR498G1222128900.01;OsR498G0409358900.01;OsR498G0714912800.01	trans;trans;cis;cis;cis;trans;trans		0.141568	0.145979	0.068276	0.06938	0.173262	0.347353	0.044404	0.792967	0.050555	0.185235	0.10372	0.042821	0.050112	0.007864	0.109939	0.374142	0.356279	0	0.410648	0.676842	normal	0.213005	-1.42493	normal	0.221358	1.55425	normal	0.224377	1.54415	normal	0.370403	-0.863537	normal	0.430161	-0.787488	normal	0.72977	0.506511	normal
MSTRG.15072.26	Chr12	25498485-25501392	lincRNA	OsR498G0714912800.01;OsR498G0409358900.01;OsR498G1222128200.01;OsR498G1222128900.01;OsR498G0100271200.01;Oryza_sativa_newGene_2224;OsR498G0407918300.01	trans;trans;cis;cis;trans;cis;trans		0.405226	0.225271	0.112494	0.274707	0.396682	0.196319	0	0	0.304496	0.574473	0	0	0	0	0	0	0	0	0.764079	0.207402	normal	--	--	--	--	--	--	0.675794	-0.866859	normal	8.81e-05	-9.01907	down	0.761414	-0.630859	normal	9.22e-07	-7.50936	down
MSTRG.15072.29	Chr12	25498485-25501932	lincRNA	OsR498G1222128900.01;OsR498G1222128200.01;Oryza_sativa_newGene_2224;OsR498G1119271100.01;OsR498G0409358900.01	cis;cis;cis;trans;trans		0.028192	0.026232	0	0	0.026626	0	0.070212	0.015053	0.01225	0	0.035276	0.184117	0.077783	0.033728	0.039484	0.190821	0.257163	0	0.762441	-0.544027	normal	0.54547	0.755688	normal	0.304212	1.18127	normal	0.500232	0.885234	normal	0.151582	1.54085	normal	0.254962	2.72845	normal	0.0761527	3.92113	normal
MSTRG.15072.30	Chr12	25498485-25501932	lincRNA	OsR498G1222128900.01;OsR498G1222128200.01;Oryza_sativa_newGene_2224;OsR498G0409358900.01;OsR498G1119271100.01	cis;cis;cis;trans;trans		0.01147	0.003285	0	0	0.081265	0	0.091441	0.646189	0	0	0.116639	0.113961	0.065673	0.020195	0.092878	0.573282	0.212278	0	0.353745	1.72897	normal	0.364344	-1.28284	normal	0.205495	1.58554	normal	0.0088694	5.21267	up	0.00350406	3.54924	up	0.516562	1.56715	normal	0.155834	3.42149	normal
MSTRG.15072.33	Chr12	25498488-25501392	lincRNA	OsR498G0714912800.01;OsR498G0409358900.01;OsR498G1222128900.01;OsR498G1222128200.01;OsR498G0100271200.01;OsR498G0407918300.01;Oryza_sativa_newGene_2224	trans;trans;cis;cis;trans;trans;cis		0.103186	0.071317	0.030858	0.001786	0.34611	0.003871	0.58649	0.001398	0.06515	0.196685	0.162173	0.322202	0.169469	0.328102	0.340814	0.066006	0.377714	0	0.611502	0.670773	normal	0.983689	0.024147	normal	0.478797	-0.835696	normal	0.274538	1.57049	normal	0.00190286	2.10695	up	0.487059	0.9805	normal	0.76906	0.56613	normal
MSTRG.15072.7	Chr12	25498446-25501932	lincRNA	OsR498G0409358900.01;OsR498G1119271100.01;OsR498G1222128900.01;OsR498G1222128200.01;Oryza_sativa_newGene_2224	trans;trans;cis;cis;cis		1.08113	1.21572	1.70636	1.05856	0.868479	1.60703	0.017067	0.024022	0	0.088557	0.034128	0.039091	0.018947	0	0.014827	0.023058	0	0	0.682319	-0.206937	normal	0.226637	1.37963	normal	0.74164	-0.502835	normal	2.11e-09	-6.11063	down	2.4e-12	-6.37836	down	1.84e-08	-4.37342	down	1.16e-07	-6.90317	down
MSTRG.15082.1	Chr12	25604691-25605454	lincRNA	OsR498G0917528900.01;OsR498G0611937900.01;OsR498G0612866900.01;OsR498G0510997100.01;OsR498G0612671900.01;OsR498G0611576500.01;OsR498G0409325800.01;OsR498G0409008100.01;OsR498G1222132900.01;OsR498G0815379800.01;OsR498G0509633500.01;OsR498G0510770800.01;OsR498G0409072400.01;OsR498G1222133100.01;OsR498G0305382000.01;OsR498G1222134700.01;OsR498G0611732400.01;OsR498G0204248000.01;OsR498G1222133600.01;…	trans;trans;trans;trans;trans;trans;trans;trans;cis;trans;trans;trans;trans;cis;trans;cis;trans;trans;cis;trans;trans;trans;trans;trans;trans;trans;trans;trans;trans;trans;trans;trans;trans;trans		0	0.458764	0.096209	0	0	0	1.9461	2.13931	1.27006	0.092655	0.270637	1.01451	0.475776	0	0.275529	0	0	0	--	--	--	0.0389347	-1.88769	down	--	--	--	0.013778	3.15505	up	0.802385	0.462758	normal	0.0150082	5.01265	up	--	--	--
MSTRG.15084.1	Chr12	25618385-25619012	lincRNA	OsR498G1222134700.01;OsR498G1222135100.01;OsR498G1222136100.01	cis;cis;cis		0.059044	0	0.058532	0	0	0.272882	0.122901	0	0	0	0	0	0	0.061826	0.217041	0	0	0	0.686858	0.742718	normal	--	--	--	--	--	--	0.930027	-0.193673	normal	0.488965	1.19185	normal	--	--	--	--	--	--
MSTRG.15085.1	Chr12	25619503-25620368	lincRNA	OsR498G0917508700.01;OsR498G0816242700.01;OsR498G0511046100.01;OsR498G0815286000.01;OsR498G0409389600.01;OsR498G0306142300.01;OsR498G0305096500.01;OsR498G0204912400.01;OsR498G0408399500.01;OsR498G0816078500.01;OsR498G0816121400.01;OsR498G0409168400.01;OsR498G0204422600.01;OsR498G0306455700.01;OsR498G0917268500.01;OsR498G1221881400.01;OsR498G0102627800.01;OsR498G0306969900.01;OsR498G0306781800.01;…	trans;trans;trans;trans;trans;trans;trans;trans;trans;trans;trans;trans;trans;trans;trans;trans;trans;trans;trans;cis;trans;trans;cis;trans;trans;trans;trans;cis		0	0.275972	0.085924	0.590059	0	0	0.221537	0.238473	0	0	0.267624	0	0	0	0	0	0	0	0.828274	0.408071	normal	0.69662	-0.566303	normal	--	--	--	0.804873	0.450379	normal	--	--	--	--	--	--	--	--	--
MSTRG.15086.1	Chr12	25622984-25624345	anti-sense_lncRNA	OsR498G1222134700.01;OsR498G0306579600.01;OsR498G1222135100.01;OsR498G1222136100.01;OsR498G0408443900.01;OsR498G1120322000.01	cis;trans;both;cis;trans;trans		2.72656	2.70218	1.69825	2.38495	2.01452	2.71944	2.09356	1.3741	2.13933	2.42827	2.11823	2.25437	1.98835	2.57048	2.13397	2.73134	2.01119	1.91972	0.936839	-0.034733	normal	0.903864	0.0633825	normal	0.731241	-0.158005	normal	0.742681	-0.162705	normal	0.911205	0.0436245	normal	0.847856	-0.0964639	normal	0.891703	0.0712068	normal
MSTRG.15089.1	Chr12	25629576-25629962	intronic_lncRNA	OsR498G1222135100.01;OsR498G1222136700.01;OsR498G1222136100.01	cis;cis;cis		0	0	0.12325	0	0	0	0	0	0	0	0	0	0	0	0.036921	0	0.169698	0.247281	--	--	--	--	--	--	0.212086	1.873	normal	--	--	--	--	--	--	--	--	--	--	--	--
MSTRG.1512.1	Chr1	10501813-10503475	anti-sense_lncRNA	Oryza_sativa_newGene_2237;OsR498G0100698900.01;OsR498G0100697600.01;OsR498G0100699700.01;OsR498G0100698500.01	cis;cis;cis;cis;cis		0	0	0.21667	0	0	0	0.126214	0	0	0	0	0	0	0	0	0.242809	0	0.172976	--	--	--	--	--	--	--	--	--	--	--	--	--	--	--	--	--	--	--	--	--
MSTRG.15143.1	Chr12	26077616-26080173	lincRNA	OsR498G1222159600.01;OsR498G1221903300.01;OsR498G0510642700.01;OsR498G1222159700.01;OsR498G0510889800.01;Oryza_sativa_newGene_2241;OsR498G0100640600.01;Oryza_sativa_newGene_2240	cis;trans;trans;cis;trans;cis;trans;cis		0	0	0	0.407679	0.332404	0	0	0.467507	0	0	0.383909	0	0	0.218903	0.182689	0.569633	0.46592	0	--	--	--	--	--	--	0.511858	0.916229	normal	--	--	--	--	--	--	0.678391	-1.01232	normal	0.737396	0.618391	normal
MSTRG.15157.2	Chr12	26198226-26199672	anti-sense_lncRNA	OsR498G0816532900.01;OsR498G0714753400.01;OsR498G0714992800.01;OsR498G0613136300.01;Oryza_sativa_newGene_2243;OsR498G1222166700.01;OsR498G1222167600.01	trans;trans;trans;trans;cis;both;cis	osa-miR1439;osa-miR6255;osa-miR6253	0	0.314481	0.162902	1.03456	1.9126	1.06597	0.438818	0.559772	0.48692	0.874337	0.959215	0.779018	0	0	0.165015	0.65289	0.198635	0.906972	0.0384551	2.65538	up	0.376686	0.521071	normal	0.088993	2.37063	normal	0.225734	1.69225	normal	0.621619	-1.17359	normal	0.272828	-0.613573	normal	0.193767	-1.02891	normal
MSTRG.15157.3	Chr12	26198706-26199672	anti-sense_lncRNA	OsR498G1018663400.01;OsR498G1222167600.01;OsR498G1119665600.01;OsR498G0816335900.01;OsR498G1120650900.01;OsR498G1222166700.01;Oryza_sativa_newGene_2243;OsR498G0509852900.01;OsR498G0917731800.01	trans;cis;trans;trans;trans;both;cis;trans;trans	osa-miR6255;osa-miR6253	0.393405	0	0	0.045246	0	0	0	0	0	0.033276	0	0	0.129852	0	0	0	0.730854	0	--	--	--	--	--	--	--	--	--	--	--	--	--	--	--	--	--	--	--	--	--
MSTRG.15160.2	Chr12	26211825-26212577	sense_lncRNA	OsR498G0101625800.01;OsR498G1222168400.01;OsR498G0101352300.01;OsR498G0100842000.01;OsR498G0204416700.01;OsR498G1222167600.01;OsR498G1222168100.01;OsR498G1019195600.01;OsR498G0815677400.01;OsR498G0204661900.01;OsR498G1222168600.01	trans;cis;trans;trans;trans;cis;cis;trans;trans;trans;cis		0.865159	1.51973	0	0	0.659492	0.245273	1.04648	1.39639	1.13836	1.8235	1.52528	2.562	0.679904	0.451329	0	0.931933	1.21147	1.7733	0.521294	-1.09903	normal	0.483438	0.44427	normal	0.266471	1.32486	normal	0.634589	0.709308	normal	0.664424	-0.870163	normal	0.0339369	2.70582	up	0.0839417	2.2757	normal
MSTRG.15174.1	Chr12	26273649-26275503	lincRNA	OsR498G1222172200.01;OsR498G1222172300.01;OsR498G1222173400.01;Oryza_sativa_newGene_2246	cis;cis;cis;cis		0	0	0	0	0	0	0.305339	0	0	0	0	0	0	0	0	0	0	0	--	--	--	--	--	--	--	--	--	--	--	--	--	--	--	--	--	--	--	--	--
MSTRG.15175.2	Chr12	26276598-26277276	lincRNA	Oryza_sativa_newGene_2246;OsR498G1119534700.01;OsR498G1222173400.01;OsR498G0100497300.01;OsR498G1222188900.01;OsR498G1222172200.01;OsR498G0307397100.01;OsR498G1222172300.01;OsR498G0714219600.01;OsR498G0204040300.01	cis;trans;cis;trans;trans;cis;trans;cis;trans;trans		0	0	0	0	0	0	0	0	0	0.170714	0	0.426995	0.234105	0	0	0	0	0	--	--	--	--	--	--	--	--	--	--	--	--	--	--	--	--	--	--	--	--	--
MSTRG.15235.1	Chr2	50125-50455	lincRNA	OsR498G0202798900.01;OsR498G0202799200.01;OsR498G0202799400.01;OsR498G0202798700.01;OsR498G0202799600.01	cis;cis;cis;cis;cis		1.07195	0.210291	0.464358	0	2.14784	0.434626	1.75149	1.27136	0	0.964435	1.20558	0.121018	0.551986	1.06544	0.889665	1.83423	1.4675	0.869261	0.73944	0.45495	normal	0.753913	-0.392687	normal	0.36328	0.589933	normal	0.562247	0.859315	normal	0.38539	0.655094	normal	0.982015	-0.0357644	normal	0.524074	0.927704	normal
MSTRG.15268.1	Chr2	215039-215372	lincRNA	OsR498G0202810200.01;OsR498G0202808500.01;Oryza_sativa_newGene_2271	cis;cis;cis		0	0	0	0	0	0.14858	0	0	0	0	0	0	0	0	0	0	0	0	--	--	--	--	--	--	--	--	--	--	--	--	--	--	--	--	--	--	--	--	--
MSTRG.15351.1	Chr2	709402-709982	lincRNA	OsR498G0612331200.01;OsR498G0202841400.01;OsR498G0202842600.01;OsR498G0202842400.01;OsR498G0409265100.01;OsR498G0613005200.01;OsR498G0202842000.01	trans;cis;cis;cis;trans;trans;cis		0	0	0	0	0	0	0	0	0	0	0	0.167058	0	0	0	0	0	0	--	--	--	--	--	--	--	--	--	--	--	--	--	--	--	--	--	--	--	--	--
MSTRG.15396.1	Chr2	949718-950159	lincRNA	OsR498G0202857200.01;Oryza_sativa_newGene_2307;OsR498G0816500700.01;OsR498G0202858200.01;OsR498G0202854500.01;Oryza_sativa_newGene_2304;OsR498G0202858300.01	cis;cis;trans;cis;trans;cis;cis		0	0	0	0	0.142663	0.022092	0	0	0	0	0	0	0	0	0	0	0	0	--	--	--	--	--	--	--	--	--	--	--	--	--	--	--	--	--	--	--	--	--
MSTRG.15434.1	Chr2	1115421-1115923	intronic_lncRNA	OsR498G0202870600.01;OsR498G0202870300.01;OsR498G0202870200.01;OsR498G0202871200.01;OsR498G0202870800.01	cis;cis;cis;cis;cis		0	0	0	1.00333	0.690141	0.194428	0	0	0	0	0	0.330774	0	0	0	0	0	0	7.19e-05	6.60623	up	--	--	--	--	--	--	--	--	--	--	--	--	0.137593	-2.55434	normal	0.000920744	-5.84978	down
MSTRG.15507.2	Chr2	1558277-1559135	lincRNA	Oryza_sativa_newGene_2321;OsR498G0202902300.01;OsR498G0917332200.01;OsR498G0202902500.01;OsR498G0202901600.01;OsR498G0202902100.01;OsR498G0202902000.01;OsR498G0202901300.01;OsR498G0815288400.01	cis;cis;trans;cis;cis;cis;cis;cis;trans		0.029452	0	0	0	0	0	0	0	0	0	0	0	0	0.106889	0	0	0	0	--	--	--	--	--	--	--	--	--	--	--	--	--	--	--	--	--	--	--	--	--
MSTRG.1560.3	Chr1	11007365-11019052	anti-sense_lncRNA	OsR498G0100729800.01;OsR498G0510888900.01;OsR498G0102707800.01;OsR498G0100728900.01;OsR498G0815186800.01;OsR498G0100730500.01	cis;trans;trans;cis;trans;cis	osa-miR810b.2	0	0	0	0	0	0	0	0	0	0	0.134619	0	0.024061	0.755529	0	0.032861	0	0	--	--	--	--	--	--	0.121716	-2.43205	normal	--	--	--	--	--	--	--	--	--	--	--	--
MSTRG.15642.1	Chr2	2379788-2385059	lincRNA	--	--		0	0	0	0	0	0	0	0	0	0	0	0	0.190818	0.233153	0.201613	0	0	0.213883	--	--	--	--	--	--	0.247338	-1.47337	normal	--	--	--	0.0086195	6.20672	up	--	--	--	--	--	--
MSTRG.15692.1	Chr2	2710990-2712258	sense_lncRNA	OsR498G0612550400.01;OsR498G0409339000.01;OsR498G1222011000.01;OsR498G0202979100.01;OsR498G0306119900.01;OsR498G0306916400.01;OsR498G0409268700.01;OsR498G0815220700.01;OsR498G0407661200.01;OsR498G0204422600.01;OsR498G0509825300.01;OsR498G0409363300.01;OsR498G0307320700.01;OsR498G0612134400.01;OsR498G0202980400.01;OsR498G1019091500.01;OsR498G0917695700.01;OsR498G1018581100.01;OsR498G0509830600.01;…	trans;trans;trans;cis;trans;trans;trans;trans;trans;trans;trans;trans;trans;trans;cis;trans;trans;trans;trans;trans;trans;trans;trans;trans;trans;trans;trans;trans;trans;trans;trans;trans		0	0	0	0	0.322216	0.049126	0	0.002094	0	0.004684	0	0	0.003732	0	0	0.224134	0	0	--	--	--	--	--	--	--	--	--	--	--	--	--	--	--	0.320897	-2.60494	normal	0.905544	-0.295534	normal
MSTRG.15692.2	Chr2	2710993-2712258	sense_lncRNA	OsR498G0306957100.01;OsR498G0917449000.01;OsR498G0305124500.01;OsR498G0509652000.01;OsR498G0409406500.01;OsR498G0511092300.01;OsR498G0511116600.01;OsR498G1221260700.01;OsR498G0204760300.01;OsR498G0204166900.01;OsR498G0917434200.01;OsR498G0408750100.01;OsR498G0511046100.01;OsR498G0815297000.01;OsR498G0204137600.01;OsR498G0714451200.01;OsR498G0205003700.01;OsR498G0409363300.01;OsR498G1119454400.01;…	trans;trans;trans;trans;trans;trans;trans;trans;trans;trans;trans;trans;trans;trans;trans;trans;trans;trans;trans;trans;cis;trans;trans;trans;trans;cis;trans;trans;trans;trans;trans;trans		0	0	0	0	0.337742	0.057239	0.055143	0	0	0	0	0	0	0	0	0	0	0	--	--	--	--	--	--	--	--	--	--	--	--	--	--	--	--	--	--	--	--	--
MSTRG.15729.1	Chr2	2916237-2917256	lincRNA	Oryza_sativa_newGene_2389;OsR498G0204638600.01;Oryza_sativa_newGene_2392;Oryza_sativa_newGene_2391;OsR498G0202991600.01;OsR498G0202990800.01;Oryza_sativa_newGene_2390;OsR498G0611885200.01	cis;trans;cis;cis;cis;cis;cis;trans		0	0	0	0	0	0	0.110808	0	0	0	0	0	0	0	0	0	0	0	--	--	--	--	--	--	--	--	--	--	--	--	--	--	--	--	--	--	--	--	--
MSTRG.15731.1	Chr2	2921612-2921923	lincRNA	OsR498G0510761300.01;OsR498G0202831400.01;OsR498G0202990800.01;OsR498G0202991600.01;Oryza_sativa_newGene_2391;OsR498G0407666400.01;OsR498G0100907300.01;Oryza_sativa_newGene_2392;OsR498G1220872300.01;OsR498G1018894000.01	trans;trans;cis;cis;cis;trans;trans;cis;trans;trans		0	0	0	0	0.479713	0	0	0	0	0	0.381431	0	0	0	0	0	0.121679	0	--	--	--	--	--	--	--	--	--	--	--	--	--	--	--	--	--	--	--	--	--
MSTRG.1578.1	Chr1	11136116-11137129	intronic_lncRNA	OsR498G0409358900.01;OsR498G0100271200.01;OsR498G0407918300.01;OsR498G0100736400.01;OsR498G0100737000.01;OsR498G0100736200.01;OsR498G0100736700.01;OsR498G0100737300.01;OsR498G0100737600.01	trans;trans;trans;cis;cis;cis;cis;cis;cis		0.248422	0.240062	0.31582	0.568073	0.61398	0.219923	0.415066	0.306293	0.5234	0.592023	0.319626	0.075626	0.27598	0.285296	0.206138	0.41059	0.341696	0.48337	0.222091	0.737973	normal	0.574406	-0.489283	normal	0.373453	0.491509	normal	0.126415	0.810105	normal	0.868492	0.0695718	normal	0.604691	-0.511059	normal	0.967542	-0.0295439	normal
MSTRG.15783.1	Chr2	3114113-3114835	lincRNA	OsR498G0713565000.01;OsR498G0714702900.01;OsR498G0203005900.01;OsR498G0815240000.01;OsR498G0611877400.01;OsR498G0204812100.01;OsR498G0203006100.01;OsR498G0510957400.01;OsR498G0202865400.01;OsR498G0714773100.01;OsR498G0204729800.01;OsR498G0305141200.01;OsR498G0816288800.01;OsR498G0408606300.01;OsR498G1222008200.01;OsR498G0511100700.01;OsR498G0510581000.01;OsR498G0305724100.01;OsR498G0204183900.01;…	trans;trans;cis;trans;trans;trans;cis;trans;trans;trans;trans;trans;trans;trans;trans;trans;trans;trans;trans;cis;trans;trans;trans;trans;cis;trans;trans;trans;trans;trans;cis;trans;trans;trans;trans		3.06649	2.76194	2.61969	0.99992	0	0.381409	0.523462	1.95242	0.157888	0	0	0	1.00966	2.56808	1.74083	0.772136	1.30274	0.176582	0.0189307	-2.37218	down	0.00104959	-4.47742	down	0.150923	-1.18013	normal	0.170013	-1.36461	normal	0.298418	-0.521365	normal	--	--	--	0.542049	0.856607	normal
MSTRG.15807.1	Chr2	3225240-3226550	lincRNA	OsR498G0203015300.01;OsR498G0203015000.01;OsR498G0203015700.01;OsR498G0102554600.01;OsR498G0203014500.01;OsR498G0203014800.01;OsR498G0203015900.01;OsR498G0916687900.01	cis;cis;cis;trans;cis;cis;cis;trans		0.264788	0.056292	0.360593	0.058365	0.426415	0.157195	0.083487	0	0	0.267227	0.206596	0.173319	0.033297	0	0	0	0.053339	0.183814	0.9706	-0.0382355	normal	0.0997478	2.11623	normal	0.236485	1.7882	normal	0.101109	-2.68621	normal	0.00594036	-4.02321	down	0.973825	0.0338856	normal	0.406032	-1.22863	normal
MSTRG.15849.1	Chr2	3455669-3455989	anti-sense_lncRNA	OsR498G0713609400.01;OsR498G0815058200.01;OsR498G0714551300.01;OsR498G0714879800.01;OsR498G0613044300.01;Oryza_sativa_newGene_2425;Oryza_sativa_newGene_2427;OsR498G0408601300.01;OsR498G0613165600.01;OsR498G0917944400.01;OsR498G0204431000.01;OsR498G0816564900.01;OsR498G0202925700.01;OsR498G1018524000.01;OsR498G0204696500.01;OsR498G1220949700.01;OsR498G0203033100.01;OsR498G0203549800.01;OsR498G0713…	trans;trans;trans;trans;trans;cis;cis;trans;trans;trans;trans;trans;trans;trans;trans;trans;both;trans;trans;trans;trans;trans;trans;trans;trans;trans;trans;trans;trans;trans;trans;trans		0	0	0	0	0	0	0	0.132699	0	0	0	0	0	0	0	0	0	0	--	--	--	--	--	--	--	--	--	--	--	--	--	--	--	--	--	--	--	--	--
MSTRG.15851.1	Chr2	3459306-3459771	lincRNA	OsR498G0510947300.01;OsR498G0305998300.01;OsR498G0409063900.01;OsR498G0101562000.01;OsR498G0203993200.01;OsR498G0408748500.01;OsR498G0204398800.01;OsR498G1221779600.01;OsR498G0511028700.01;OsR498G1221956000.01;OsR498G0510937000.01;Oryza_sativa_newGene_2427;OsR498G0511444000.01;OsR498G0203033100.01;OsR498G0203228700.01;OsR498G0305345700.01;Oryza_sativa_newGene_2425;OsR498G0917836900.01;OsR498G1018…	trans;trans;trans;trans;trans;trans;trans;trans;trans;trans;trans;cis;trans;cis;trans;trans;cis;trans;trans;trans;trans;trans;trans;trans;trans;trans;trans;trans;trans;trans;trans		0	0.183714	0.160639	0.278753	0	0	0.039008	0.01846	0.051558	0	0.110006	0.138462	0.078294	0.415078	0.084091	0	0	0	0.955381	-0.102202	normal	0.698613	0.503706	normal	0.0135768	-3.69268	down	0.449291	-1.11489	normal	0.512936	0.891473	normal	0.868367	-0.421253	normal	--	--	--
MSTRG.15870.10	Chr2	3569393-3570604	sense_lncRNA	OsR498G0203043100.01;OsR498G0203043400.01	cis;cis		0	0	0	0	0	0	0	0.959608	0	0	0	0	0	0	0	0	0	0	--	--	--	--	--	--	--	--	--	--	--	--	--	--	--	--	--	--	--	--	--
MSTRG.15870.14	Chr2	3569406-3570604	sense_lncRNA	OsR498G0203043100.01;OsR498G1018500800.01;OsR498G0203043400.01;OsR498G0612673700.01	cis;trans;cis;trans		0.134079	0.212152	0.001213	0	0	0	0.018898	0	0	0.089168	6.8e-05	0	0	0	0	0.419902	0	1.25589	0.0101436	-4.74431	down	0.38033	1.28633	normal	--	--	--	0.0313771	-3.7138	down	0.00627985	-6.80051	down	--	--	--	--	--	--
MSTRG.15870.16	Chr2	3569484-3570604	sense_lncRNA	OsR498G1018940800.01;OsR498G0203043100.01;OsR498G1220979400.01;OsR498G1221909300.01;OsR498G0611659700.01;OsR498G0511362900.01;OsR498G0203043400.01	trans;cis;trans;trans;trans;trans;cis		0	0.020442	0.131418	0	0	0	0	0	0	0.090361	0	0	0	0	0.012533	0.016683	0	0	--	--	--	--	--	--	--	--	--	--	--	--	0.301485	-2.26678	normal	--	--	--	--	--	--
MSTRG.15908.1	Chr2	3891515-3891827	intronic_lncRNA	OsR498G0203064500.01;OsR498G0203064000.01;OsR498G0203064100.01	cis;cis;cis		0	0.736086	0	1.31153	0	1.12789	0	0	0	0	0.584302	1.22701	0	0	0	0.887779	0.660382	0.844526	0.522653	1.20688	normal	--	--	--	5.93e-05	5.44062	up	--	--	--	--	--	--	0.782273	-0.520136	normal	0.925393	0.119876	normal
MSTRG.16005.4	Chr2	4566427-4569537	anti-sense_lncRNA	Oryza_sativa_newGene_2476;OsR498G0203104200.01	cis;both		0.021452	0.274769	0.161962	0	0	0	0	0	0	0	0	0	0.019401	0.030083	0	0	0	0	0.00793028	-4.85232	down	--	--	--	--	--	--	0.00481595	-6.88893	down	0.0464362	-2.69513	down	--	--	--	--	--	--
MSTRG.16005.5	Chr2	4566452-4570316	anti-sense_lncRNA	OsR498G0203104200.01;Oryza_sativa_newGene_2476	both;cis		0.163557	0	0	0	0	0	0	0	0	0	0	0	0.013376	0.065102	0	0.119682	0.149779	0	--	--	--	--	--	--	0.404847	1.12593	normal	--	--	--	0.831254	-0.489786	normal	--	--	--	--	--	--
MSTRG.16005.6	Chr2	4566819-4569684	anti-sense_lncRNA	OsR498G0203104200.01;Oryza_sativa_newGene_2476	both;cis		0.005965	0.015543	0	0.027976	0.147235	0	0	0	0	0	0	0	0.00123	0.004498	0	0	0.038947	0	0.191065	2.10755	normal	--	--	--	0.815907	0.365898	normal	--	--	--	0.927855	0.172629	normal	--	--	--	0.546577	-1.50195	normal
MSTRG.16022.2	Chr2	4679443-4683083	lincRNA	OsR498G0203110300.01;Oryza_sativa_newGene_2482	cis;cis		0	0	0	0	0	0	0.126008	0.694152	0.113442	0.080165	0.54297	1.14513	0	0	0	0	0	0	--	--	--	0.664716	0.470773	normal	--	--	--	0.00135723	7.72674	up	--	--	--	0.000773818	6.45637	up	--	--	--
MSTRG.1606.1	Chr1	11266827-11267142	intronic_lncRNA	OsR498G0203015900.01;OsR498G1119362400.01;OsR498G0100745600.01;OsR498G0102462800.01;OsR498G1221854600.01;OsR498G0815268500.01;OsR498G0100744900.01;OsR498G0409306000.01;OsR498G0305695700.01;OsR498G0100744500.01;OsR498G0815329300.01;OsR498G1018013200.01;OsR498G0714518600.01;OsR498G1119554100.01;OsR498G0510874300.01;OsR498G0305083300.01;OsR498G0714672500.01;OsR498G1221691800.01;OsR498G0408715800.01;…	trans;trans;cis;trans;trans;trans;cis;trans;trans;cis;trans;trans;trans;trans;trans;trans;trans;trans;trans;trans;cis		0	0	0	0	0	0	0	0.794189	0	0	0	0	0	0	0	0	0	0	--	--	--	--	--	--	--	--	--	--	--	--	--	--	--	--	--	--	--	--	--
MSTRG.16112.1	Chr2	5193549-5194150	lincRNA	OsR498G0203143200.01;Oryza_sativa_newGene_2503;OsR498G0203144000.01;OsR498G0203143700.01;OsR498G0714684300.01;OsR498G0203143300.01	cis;cis;cis;cis;trans;cis		0	0.119161	0	0	0	0	0	0	0	0	0	0	0	0	0	0	0	0	--	--	--	--	--	--	--	--	--	--	--	--	--	--	--	--	--	--	--	--	--
MSTRG.16159.1	Chr2	5461218-5462342	sense_lncRNA	OsR498G0203159400.01;OsR498G0203159600.01;OsR498G0203159100.01;OsR498G0203158700.01;OsR498G0203159000.01;OsR498G0203158500.01	cis;cis;cis;cis;cis;cis		1.72002	1.75629	1.75193	2.58689	1.59888	1.81333	1.627	2.09264	2.77228	2.18938	1.44446	0.849548	0.825223	0.945853	0.904284	1.37452	1.08764	0.773207	0.672145	0.176609	normal	0.294718	-0.735018	normal	0.785934	0.147888	normal	0.313284	0.526263	normal	0.0077014	-0.819838	normal	0.497708	-0.469078	normal	0.26521	-0.708804	normal
MSTRG.16205.1	Chr2	5882739-5884256	lincRNA	OsR498G1019030000.01;OsR498G0714114400.01;OsR498G0101715200.01;OsR498G0203760300.01;OsR498G0203186200.01;OsR498G0714543800.01;OsR498G0204829400.01;OsR498G0102627800.01;OsR498G0101932500.01;OsR498G0510787600.01;OsR498G0714037500.01;OsR498G0203186600.01;OsR498G0816312000.01;OsR498G0816036700.01;OsR498G0203187400.01;OsR498G1018896800.01	trans;trans;trans;trans;cis;trans;trans;trans;trans;trans;trans;cis;trans;trans;cis;trans		0	0	0.052787	0.193208	0	0.478068	0	0	0.270894	0.286278	1.1121	1.66566	0	0.75099	0.33052	0.841693	0.336992	0	0.107897	2.80767	normal	0.082994	2.30749	normal	0.979628	0.0361005	normal	--	--	--	0.0606232	3.92067	normal	0.139546	2.01067	normal	0.619901	0.898271	normal
MSTRG.16205.2	Chr2	5882766-5884256	lincRNA	OsR498G0204172300.01;OsR498G0203186600.01;OsR498G1222068400.01;OsR498G1120111800.01;OsR498G0203760300.01;OsR498G0203186200.01;OsR498G1018855600.01;OsR498G1018896800.01;OsR498G0203187400.01;OsR498G0204829400.01	trans;cis;trans;trans;trans;cis;trans;trans;cis;trans		0.226562	0.116734	0	0	0.691233	0	0	0.020143	0	0.213632	0.102675	0.086281	0.625674	0	0	0	0.12169	0.241166	0.726141	0.664364	normal	0.0478751	2.57057	up	0.76256	-0.472769	normal	0.143112	-2.98913	normal	0.724704	0.84272	normal	0.762183	-0.61118	normal	0.839451	-0.50917	normal
MSTRG.16256.1	Chr2	6259223-6265203	lincRNA	OsR498G0612852500.01;OsR498G0612856100.01;OsR498G0612847900.01;OsR498G0612845300.01;OsR498G1221649300.01;OsR498G0203209400.01;OsR498G0613221500.01;OsR498G0612844500.01;OsR498G0612851100.01;Oryza_sativa_newGene_2537;OsR498G0613225200.01;OsR498G0203202700.01;OsR498G0612849100.01	trans;trans;trans;trans;trans;cis;trans;trans;trans;cis;trans;trans;trans		0	0	0	0	0	0.374586	0	0	0	0	0	0	0	0	0	0	0	0	--	--	--	--	--	--	--	--	--	--	--	--	--	--	--	--	--	--	--	--	--
MSTRG.16289.1	Chr2	6374226-6374923	anti-sense_lncRNA	OsR498G0203218200.01;OsR498G0612836400.01;OsR498G0203219100.01;OsR498G0203217100.01;OsR498G0203217000.01;OsR498G0203216700.01;OsR498G0203217600.01	cis;trans;trans;cis;cis;cis;cis		0	0	0.135207	0	0	0	0	0	0	0	0	0	0	0	0	0	0	0	--	--	--	--	--	--	--	--	--	--	--	--	--	--	--	--	--	--	--	--	--
MSTRG.16332.1	Chr2	6646352-6647019	intronic_lncRNA	OsR498G0203227000.01;OsR498G0203227900.01;OsR498G0203227100.01;OsR498G0203227300.01	cis;cis;cis;cis	osa-miR1439	0.164216	0.234285	0	0	0	0.394086	0	0	0.09121	0	0	0	0.176973	0	0.300383	0	0.453434	0	0.988367	-0.0273304	normal	--	--	--	0.950669	-0.0957162	normal	0.482463	-1.54978	normal	0.863011	0.312378	normal	--	--	--	--	--	--
MSTRG.16351.2	Chr2	6790510-6792658	lincRNA	OsR498G0203853000.01;OsR498G0102148900.01;OsR498G0713568400.01;OsR498G1018936200.01;OsR498G0815103200.01;OsR498G1018054500.01;OsR498G0714834000.01;OsR498G0204841800.01;OsR498G0100071900.01;Oryza_sativa_newGene_2571;OsR498G0917687600.01;OsR498G0102184800.01;OsR498G0815990800.01;OsR498G0203236700.01;OsR498G0100748900.01;OsR498G0816363100.01;OsR498G0713483300.01;OsR498G0917682900.01;OsR498G020385160…	trans;trans;trans;trans;trans;trans;trans;trans;trans;cis;trans;trans;trans;cis;trans;trans;trans;trans;trans;trans;trans;trans;trans;trans;trans;trans		0	0	0	0	0	0	0	0	0	0	0.253177	0	0	0	0	0.07429	0	0	--	--	--	--	--	--	--	--	--	--	--	--	--	--	--	--	--	--	--	--	--
MSTRG.16435.11	Chr2	7414627-7415860	sense_lncRNA	OsR498G0917842000.01;OsR498G0815079800.01;OsR498G0203275400.01;OsR498G0611631200.01;OsR498G0203274700.01;OsR498G0203274600.01;OsR498G0203275100.01;OsR498G0203275000.01	trans;trans;cis;trans;cis;cis;cis;cis		0	0	0	0	0	0	0	0	0	0	0	0	0	1.14367	0	0	0	0	--	--	--	--	--	--	--	--	--	--	--	--	--	--	--	--	--	--	--	--	--
MSTRG.16452.1	Chr2	7559475-7566605	lincRNA	OsR498G0916882100.01;OsR498G0203282600.01;OsR498G0714921100.01;OsR498G0612044300.01;OsR498G0203283300.01;OsR498G0815220500.01;OsR498G0816099700.01;OsR498G0306429700.01;OsR498G0203284300.01;OsR498G0917281800.01;OsR498G0917187600.01;Oryza_sativa_newGene_2601;OsR498G0204781000.01;OsR498G1119382600.01;OsR498G0815406700.01;OsR498G0510758100.01;OsR498G0204067900.01	trans;cis;trans;trans;cis;trans;trans;trans;cis;trans;trans;cis;trans;trans;trans;trans;trans		0.004967	0.195017	0.159399	0.513346	0.481727	0.709906	0.185763	0	0.044654	0.113475	0.063081	0.324034	0.05243	0.074317	0.034844	0.084932	0.210075	0.997509	0.0464064	2.02407	up	0.506103	0.826057	normal	0.0135525	2.40824	up	0.719746	-0.594076	normal	0.388354	-0.938908	normal	0.0411582	-1.7698	down	0.806276	-0.258258	normal
MSTRG.16452.2	Chr2	7559497-7566605	lincRNA	OsR498G1119382600.01;OsR498G0204067900.01;OsR498G0510758100.01;OsR498G0815406700.01;OsR498G0612044300.01;OsR498G0203282600.01;OsR498G0714921100.01;OsR498G0916882100.01;OsR498G0204781000.01;Oryza_sativa_newGene_2601;OsR498G0917187600.01;OsR498G0917281800.01;OsR498G0203284300.01;OsR498G0816099700.01;OsR498G0306429700.01;OsR498G0815220500.01;OsR498G0203283300.01	trans;trans;trans;trans;trans;cis;trans;trans;trans;cis;trans;trans;cis;trans;trans;trans;cis	osa-miR5149	0.032051	0.006368	0.027727	0.132652	0.028225	0.581467	0.060188	0.004742	0.000938	0.16408	0.05814	0.109272	0.034716	0.134952	0.020132	0.058098	0.083372	0.247621	0.0053376	3.13236	up	0.0904062	1.80778	normal	0.429786	0.767494	normal	0.94352	0.0872156	normal	0.130267	1.55633	normal	0.301228	-1.22733	normal	0.530803	-0.760605	normal
MSTRG.16452.3	Chr2	7559504-7566605	lincRNA	OsR498G0306429700.01;OsR498G0815220500.01;OsR498G0203283300.01;OsR498G0714771500.01;OsR498G0203284300.01;OsR498G0917187600.01;OsR498G0204781000.01;Oryza_sativa_newGene_2601;OsR498G0916882100.01;OsR498G0917615700.01;OsR498G0714921100.01;OsR498G0203282600.01;OsR498G0815406700.01;OsR498G0510758100.01;OsR498G0409257400.01;OsR498G0714791800.01;OsR498G0204067900.01;OsR498G1119382600.01;OsR498G071375020…	trans;trans;cis;trans;cis;trans;trans;cis;trans;trans;trans;cis;trans;trans;trans;trans;trans;trans;trans;trans		0	0.187961	0.040327	1.16213	1.3029	0.367015	0.27092	0.07959	0.148834	0.563875	0.32036	0.139063	0.153669	0.092137	0.05216	1.30177	0.316973	0.403102	0.0364548	3.03147	up	0.312096	0.807654	normal	0.00405953	2.39107	up	0.489927	1.10246	normal	0.770475	0.457968	normal	0.0892155	-1.46856	normal	0.72269	-0.32454	normal
MSTRG.16452.6	Chr2	7559506-7566605	lincRNA	OsR498G0815406700.01;OsR498G0510758100.01;OsR498G0409257400.01;OsR498G0204067900.01;OsR498G0714791800.01;OsR498G1119382600.01;OsR498G0713750200.01;OsR498G0509868200.01;OsR498G0306429700.01;OsR498G0203283300.01;OsR498G0815220500.01;OsR498G0714771500.01;OsR498G0203284300.01;OsR498G0917187600.01;OsR498G0204781000.01;Oryza_sativa_newGene_2601;OsR498G0916882100.01;OsR498G0917615700.01;OsR498G020328260…	trans;trans;trans;trans;trans;trans;trans;trans;trans;cis;trans;trans;cis;trans;trans;cis;trans;trans;cis;trans		0	0	0.042916	0	0	1.44933	0	0	0	0	0	0.138667	0	0.218358	0.144038	0.000134	0	0.552732	--	--	--	--	--	--	0.879078	0.236795	normal	--	--	--	0.277007	2.65628	normal	--	--	--	0.697361	-1.28221	normal
MSTRG.16452.7	Chr2	7559506-7566605	lincRNA	OsR498G0204067900.01;OsR498G0510758100.01;OsR498G0815406700.01;OsR498G1119382600.01;OsR498G0204781000.01;Oryza_sativa_newGene_2601;OsR498G0917187600.01;OsR498G0917281800.01;OsR498G0203284300.01;OsR498G0816099700.01;OsR498G0306429700.01;OsR498G0815220500.01;OsR498G0203283300.01;OsR498G0612044300.01;OsR498G0203282600.01;OsR498G0714921100.01;OsR498G0916882100.01	trans;trans;trans;trans;trans;cis;trans;trans;cis;trans;trans;trans;cis;trans;cis;trans;trans		0	0	0	0.118341	0	0	0	0	0	0	0	0	0	0	0	0	0	0	--	--	--	--	--	--	--	--	--	--	--	--	--	--	--	--	--	--	--	--	--
MSTRG.16452.8	Chr2	7559507-7566605	lincRNA	OsR498G1119382600.01;OsR498G0204067900.01;OsR498G0815406700.01;OsR498G0510758100.01;OsR498G0203282600.01;OsR498G0714921100.01;OsR498G0916882100.01;OsR498G0917187600.01;OsR498G0917281800.01;OsR498G0204781000.01;Oryza_sativa_newGene_2601;OsR498G0816099700.01;OsR498G0306429700.01;OsR498G0203283300.01;OsR498G0815220500.01;OsR498G0203284300.01	trans;trans;trans;trans;cis;trans;trans;trans;trans;trans;cis;trans;trans;cis;trans;cis		0.13966	0	0.167835	0.391888	0.034374	0	0	0	0	0	0	0.071616	0	0	0.089028	0.043952	0.226755	0.019508	0.858578	0.319993	normal	--	--	--	0.461155	1.09747	normal	--	--	--	0.594297	-1.31809	normal	0.331558	-2.5665	normal	0.858277	-0.326033	normal
MSTRG.16452.9	Chr2	7559508-7566605	lincRNA	OsR498G0203282600.01;OsR498G0714921100.01;OsR498G0612044300.01;OsR498G0916882100.01;OsR498G0917187600.01;OsR498G0917281800.01;OsR498G0204781000.01;Oryza_sativa_newGene_2601;OsR498G0306429700.01;OsR498G0816099700.01;OsR498G0203283300.01;OsR498G0815220500.01;OsR498G0203284300.01;OsR498G1119382600.01;OsR498G0204067900.01;OsR498G0815406700.01;OsR498G0510758100.01	cis;trans;trans;trans;trans;trans;trans;cis;trans;trans;cis;trans;cis;trans;trans;trans;trans		0	0	0	0	0	0.379579	0	0	0	0	0	0	0	0	0	0	0	0	--	--	--	--	--	--	--	--	--	--	--	--	--	--	--	--	--	--	--	--	--
MSTRG.16504.1	Chr2	8018719-8023715	lincRNA	OsR498G0306362400.01;OsR498G0407832000.01;OsR498G1221092300.01;OsR498G1221841000.01	trans;trans;trans;trans		0	0	0	0	0	0	0	0	0	0	0	0.167058	0	0	0	0	0	0	--	--	--	--	--	--	--	--	--	--	--	--	--	--	--	--	--	--	--	--	--
MSTRG.16533.2	Chr2	8313210-8315272	lincRNA	OsR498G0203320300.01;OsR498G0203319700.01;OsR498G0611825600.01;Oryza_sativa_newGene_2638;OsR498G0611574300.01;OsR498G0203320200.01	cis;cis;trans;cis;trans;cis	osa-miR443;osa-miR1436;osa-miR818a;osa-miR818b;osa-miR818c;osa-miR818d;osa-miR818e	0	0	0	0	0	0	0	0	0	0	0	0	0	0	0	0.269547	0	0	--	--	--	--	--	--	--	--	--	--	--	--	--	--	--	--	--	--	--	--	--
MSTRG.16549.1	Chr2	8441797-8452612	anti-sense_lncRNA	Oryza_sativa_newGene_2644;OsR498G0203327100.01;OsR498G0203326500.01;OsR498G0203325700.01;OsR498G0203326000.01;OsR498G0203326100.01;OsR498G0203325500.01	cis;cis;cis;cis;cis;cis;cis		0.056292	0	0.221408	0.078649	0.186681	0.818459	0	0	0	0	0.047781	0	0	0	0	0.128959	0.196949	0	0.219017	1.68887	normal	--	--	--	--	--	--	--	--	--	--	--	--	0.0506247	-3.59578	normal	0.356595	-1.30843	normal
MSTRG.16586.2	Chr2	8741683-8742102	lincRNA	OsR498G0917766200.01;OsR498G0306586700.01;OsR498G0202863200.01;OsR498G0203345000.01;OsR498G0510073600.01;OsR498G1221839000.01;OsR498G0204031200.01;OsR498G0409346400.01;OsR498G0511445600.01;OsR498G0203346800.01;Oryza_sativa_newGene_2657;OsR498G0203196800.01;OsR498G0510766700.01;OsR498G0305374200.01;OsR498G0409089300.01;OsR498G0917575300.01;OsR498G0408613900.01	trans;trans;trans;cis;trans;trans;trans;trans;trans;cis;cis;trans;trans;trans;trans;trans;trans		0	0	0.000303	0	0	0	0	0	0	0	0.106601	0	0	0	0	0	0.521483	0	--	--	--	--	--	--	--	--	--	--	--	--	--	--	--	--	--	--	--	--	--
MSTRG.16607.1	Chr2	8886358-8894490	lincRNA	OsR498G0204111200.01	trans		0	0	0	0	0	0	0	0	0	0	0	0	0.195452	0	0	0	0	0	--	--	--	--	--	--	--	--	--	--	--	--	--	--	--	--	--	--	--	--	--
MSTRG.16641.1	Chr2	9183499-9188494	lincRNA	OsR498G0203368500.01	cis		0	0	0	0	0	0	0.044991	0	0	0	0	0	0.061055	0.126277	0	0	0	0	--	--	--	--	--	--	--	--	--	--	--	--	--	--	--	--	--	--	--	--	--
MSTRG.16661.1	Chr2	9307885-9309391	lincRNA	OsR498G0203376100.01;OsR498G0203375600.01	cis;cis		0	0.232475	0.257065	0	0	0	0	0	0	0	0	0	0	0	0	0	0	0	--	--	--	--	--	--	--	--	--	--	--	--	--	--	--	--	--	--	--	--	--
MSTRG.1668.1	Chr1	11829135-11829915	lincRNA	OsR498G0100776100.01;OsR498G0100776800.01;Oryza_sativa_newGene_2694	cis;cis;cis		0.044389	0	0.156974	0	0	0	0	0	0	0	0	0	0	0	0	0	0	0	--	--	--	--	--	--	--	--	--	--	--	--	--	--	--	--	--	--	--	--	--
MSTRG.16693.7	Chr2	9624262-9634651	anti-sense_lncRNA	OsR498G0203393700.01;Oryza_sativa_newGene_2698;Oryza_sativa_newGene_2700;OsR498G0305544800.01;OsR498G0203393900.01;OsR498G0203395500.01;OsR498G1221868800.01;OsR498G0203394400.01	cis;cis;cis;trans;cis;cis;trans;cis		0.166926	0	0.063297	0.262938	0.371818	0.279552	0.192485	0.16664	0.53621	0.159338	0.086249	0.003542	0.034097	0.181707	0.163812	0.216904	0.194062	0.225453	0.110893	1.79234	normal	0.128532	-1.52013	normal	0.518699	0.565412	normal	0.100109	2.0837	normal	0.527377	0.826849	normal	0.12984	-1.60491	normal	0.705085	-0.320132	normal
MSTRG.16701.1	Chr2	9688983-9689367	anti-sense_lncRNA	Oryza_sativa_newGene_2701;OsR498G0203396500.01;OsR498G0203017400.01;OsR498G0102396600.01;OsR498G0917442600.01;OsR498G0204513600.01;Oryza_sativa_newGene_2702;OsR498G0203397000.01;OsR498G0204127200.01;OsR498G0203396700.01;OsR498G0203397300.01;OsR498G1221806700.01;OsR498G0816584800.01	cis;cis;trans;trans;trans;trans;cis;cis;trans;cis;cis;trans;trans		0	0	0	0	0	0	0.182328	0.424188	0.038544	0.449396	0	0	0.58266	0.030498	0.63698	0	0.07061	0	--	--	--	0.693818	-0.536788	normal	0.0524976	-2.64263	normal	0.00848765	6.43794	up	0.00443133	7.08685	up	--	--	--	--	--	--
MSTRG.16701.2	Chr2	9688983-9689367	anti-sense_lncRNA	OsR498G0203397300.01;OsR498G0203396700.01;OsR498G0204127200.01;OsR498G0203397000.01;Oryza_sativa_newGene_2702;OsR498G0917442600.01;OsR498G0102396600.01;OsR498G0203017400.01;OsR498G0203396500.01;OsR498G0305487000.01;Oryza_sativa_newGene_2701	cis;cis;trans;cis;cis;trans;trans;trans;cis;trans;cis		0	0	0	0	0	0	0	0	0	0.131313	0	1.61336	0.08093	0	0.003972	0	0	0	--	--	--	--	--	--	--	--	--	--	--	--	--	--	--	--	--	--	--	--	--
MSTRG.16702.1	Chr2	9695302-9698451	anti-sense_lncRNA	OsR498G0203397300.01;OsR498G1222089500.01;OsR498G1221658200.01;OsR498G0510766700.01;OsR498G0100848700.01;OsR498G1119425200.01;OsR498G0203464000.01;OsR498G0102528100.01;OsR498G0408618600.01;OsR498G0613206900.01;OsR498G0100119100.01;OsR498G0510855300.01;OsR498G1120763300.01;OsR498G0100307200.01;OsR498G0203396700.01;OsR498G0815710000.01;OsR498G0203773700.01;OsR498G0203397000.01;OsR498G0306429700.01;…	cis;trans;trans;trans;trans;trans;trans;trans;trans;trans;trans;trans;trans;trans;cis;trans;trans;cis;trans;trans;cis;trans;trans;trans;trans;cis;trans;trans;trans		0.003617	0.002927	0	0	0	0	0.063825	0.243009	0.006339	0.012352	0.001157	0.008022	0.000839	0.002477	0.000702	0.031008	0.003011	0	--	--	--	0.544484	-0.754305	normal	0.935789	0.113617	normal	0.106912	2.52235	normal	0.657624	0.729878	normal	0.405483	2.39602	normal	--	--	--
MSTRG.16702.4	Chr2	9697146-9698451	lincRNA	Oryza_sativa_newGene_2701;Oryza_sativa_newGene_2702;OsR498G0305544800.01;OsR498G0203397300.01;OsR498G0203396700.01	cis;cis;trans;cis;cis		0.11137	0	0	0	0	0.069835	0	0	0.038883	0	0	0	0	0	0.113388	0	0	0	--	--	--	--	--	--	--	--	--	--	--	--	--	--	--	--	--	--	--	--	--
MSTRG.16720.1	Chr2	9794889-9795897	lincRNA	OsR498G0203402400.01;Oryza_sativa_newGene_2707;OsR498G0203401300.01;OsR498G0203401800.01;OsR498G0203402100.01	cis;cis;cis;cis;cis	osa-miR164a;osa-miR164b;osa-miR164d;osa-miR164e;osa-miR164f	0.120923	0.093996	0	0.132855	0	0.036072	0	0	0	0	0	0	0.092648	0	0	0.226548	0.146162	0	0.894414	-0.205783	normal	--	--	--	0.465633	1.11583	normal	--	--	--	0.68384	-0.915032	normal	--	--	--	0.522818	1.12578	normal
MSTRG.16730.1	Chr2	9897599-9898031	intronic_lncRNA	OsR498G0203406200.01;OsR498G0101731100.01;OsR498G0816401400.01	cis;trans;trans		0.71849	0.418392	1.18104	0.264081	0	0.162036	0.561883	0.315261	0.211077	0.164901	0.647654	0.817086	0.695994	0.611508	0.240279	0	0.064632	0.445102	0.0463698	-2.01541	down	0.664601	0.374374	normal	0.204531	-1.47499	normal	0.20494	-0.886619	normal	0.557209	-0.397558	normal	0.217143	1.6255	normal	0.918475	0.197341	normal
MSTRG.16745.1	Chr2	10044959-10045766	lincRNA	OsR498G0203415200.01;OsR498G0203413900.01;OsR498G0203414400.01;OsR498G0203415300.01	cis;cis;cis;cis		0.696172	0.391032	0.237609	0.270969	0.932053	0.202503	0.363692	0.1211	0	0.289249	0.134476	0.45395	0.406153	0.099157	0.316872	0.159925	0.425145	0.270263	0.988461	0.0123539	normal	0.627333	0.578508	normal	0.904544	-0.0992348	normal	0.325306	-1.30241	normal	0.521927	-0.503388	normal	0.525044	-0.625356	normal	0.643623	-0.451912	normal
MSTRG.16784.1	Chr2	10373526-10374327	anti-sense_lncRNA	OsR498G0100084400.01;OsR498G0203430400.01;OsR498G0203430700.01	trans;cis;cis		0	0.276327	0.036568	0.083624	0	0.141631	0	0	0	0	0	0	0	0	0.010964	0	0.076281	0	0.839979	-0.331026	normal	--	--	--	--	--	--	--	--	--	0.0747951	-3.89158	normal	--	--	--	0.557588	-1.33186	normal
MSTRG.16798.1	Chr2	10444221-10444603	intronic_lncRNA	OsR498G0203435200.01	cis		0	0	0.083342	0	0	0	0.13318	0	0	0.130718	0	0	0	0.043435	0	0	0	0	--	--	--	--	--	--	--	--	--	--	--	--	--	--	--	--	--	--	--	--	--
MSTRG.16800.1	Chr2	10449096-10450757	intronic_lncRNA	OsR498G0203435200.01;Oryza_sativa_newGene_2729;OsR498G0203435500.01	cis;cis;cis		0.012304	0.369558	0.108525	0	0	0.03202	1.20593	0.671594	0.174903	0.587112	0.1765	0.196174	0.377735	0.076576	0.214035	0.027544	0.171814	0	0.0614648	-2.8707	normal	0.219998	-1.12167	normal	0.208261	-1.45973	normal	0.0998967	1.99858	normal	0.660471	0.515478	normal	0.00454253	4.31766	up	0.291243	2.43365	normal
MSTRG.16861.1	Chr2	10920791-10926062	lincRNA	OsR498G0203470500.01;OsR498G0203471300.01;Oryza_sativa_newGene_2757	cis;cis;cis	osa-miR5821	0	0	0	0	0	0.300047	0	0	0	0.031815	0	0.084852	0	0	0	0	0	0	--	--	--	--	--	--	--	--	--	--	--	--	--	--	--	0.625878	-1.25049	normal	--	--	--
MSTRG.16863.1	Chr2	10931465-10941495	anti-sense_lncRNA	Oryza_sativa_newGene_2757;OsR498G0203471300.01;OsR498G0203470500.01	cis;cis;cis		0.501549	0.635528	0.794	0.959391	0.993302	1.32241	0.631788	0.505356	0.439408	1.29455	0.718275	0.731489	0.811314	0.923385	0.946708	0.534921	0	0.395097	0.130195	0.727432	normal	0.383146	0.563427	normal	0.192829	-1.4614	normal	0.81577	-0.113707	normal	0.104875	0.617554	normal	0.659612	-0.279714	normal	0.197289	-1.70616	normal
MSTRG.16932.20	Chr2	11679235-11680924	sense_lncRNA	OsR498G0203512900.01;OsR498G0203512500.01;OsR498G0203512700.01;OsR498G0714219600.01	cis;cis;cis;trans		4.1261	4.41799	3.81187	4.69724	2.3763	3.94513	5.61967	9.72393	5.25263	6.00295	4.63516	5.8852	3.61275	3.89282	3.58039	2.82143	4.13377	3.19917	0.665611	-0.198233	normal	0.381452	-0.565584	normal	0.528285	-0.276517	normal	0.0833898	0.944707	normal	0.939109	-0.017778	normal	0.365094	0.537297	normal	0.929649	0.0540852	normal
MSTRG.16932.50	Chr2	11703555-11708572	lincRNA	OsR498G1019092700.01;OsR498G0917517800.01;OsR498G0204994300.01;OsR498G1018636500.01;OsR498G0102406000.01;OsR498G0612000300.01;OsR498G0511188200.01;OsR498G0917322700.01;OsR498G1019060800.01;OsR498G1221014600.01;OsR498G1221097200.01;OsR498G0203954400.01;Oryza_sativa_newGene_2790;OsR498G0917310300.01;OsR498G0714888500.01;OsR498G0917832200.01;OsR498G0816222500.01;OsR498G0917376000.01;OsR498G081634300…	trans;trans;trans;trans;trans;trans;trans;trans;trans;trans;trans;trans;cis;trans;trans;trans;trans;trans;trans;trans;cis;cis;trans;trans		1.98423	2.92873	2.3174	6.45486	1.89948	4.27843	6.52837	2.71045	4.21488	6.59181	3.30373	4.85761	4.07705	5.03711	2.00444	2.25272	2.99034	8.09254	0.244776	0.751475	normal	0.954279	-0.0367321	normal	0.936034	0.0602486	normal	0.0565675	1.02065	normal	0.161482	0.740878	normal	0.836827	0.159442	normal	0.817264	0.203497	normal
MSTRG.16932.54	Chr2	11715459-11740261	sense_lncRNA	Oryza_sativa_newGene_2790;OsR498G0203517700.01;OsR498G0203515100.01;OsR498G0203517500.01;OsR498G0203514900.01;OsR498G0203517300.01	cis;cis;cis;cis;cis;cis		0	0	0	0	0	0	4.63374	1.67904	0	0	0	0	0.144401	0	0	0	0	0	--	--	--	--	--	--	--	--	--	--	--	--	--	--	--	--	--	--	--	--	--
MSTRG.16956.1	Chr2	11952709-11953247	lincRNA	OsR498G0203531300.01;OsR498G0203532200.01;OsR498G1220788900.01;Oryza_sativa_newGene_2799;OsR498G1221440900.01;OsR498G0203532000.01;OsR498G0203531700.01;OsR498G1119278500.01	cis;cis;trans;cis;trans;cis;cis;trans		0.219899	0	0.136644	0	0	0	0	0	0	0	0	0	0	0	0	0	0	0	--	--	--	--	--	--	--	--	--	--	--	--	--	--	--	--	--	--	--	--	--
MSTRG.16975.1	Chr2	12136513-12144581	lincRNA	OsR498G0203540200.01;OsR498G0203539800.01;OsR498G0510300400.01;OsR498G0407905600.01;OsR498G0816205100.01;OsR498G0203540800.01	cis;cis;trans;trans;trans;cis		0.131504	0.126665	0.197524	0.084281	0.154854	0.290399	0	0.072532	0.063727	0.130035	0	0.19973	0	0	0.050041	0.118856	0	0	0.710626	0.33862	normal	0.556043	0.813741	normal	--	--	--	0.232339	-1.39317	normal	0.0749969	-2.49454	normal	0.656227	-0.67702	normal	0.248869	-2.07745	normal
MSTRG.17061.1	Chr2	12828370-12829568	lincRNA	OsR498G0203569900.01;OsR498G0203569500.01	cis;cis		0	0.090243	0.102116	0.23925	0.063791	0	0	0	0.017011	0	0.293255	0.129002	0	0	0	0.186075	0.314994	0.412482	0.758129	0.492682	normal	0.0934299	2.3909	normal	1.32e-05	5.80987	up	0.231015	-2.51675	normal	--	--	--	0.818645	0.444587	normal	0.200956	1.68036	normal
MSTRG.17068.1	Chr2	12853567-12856428	anti-sense_lncRNA	OsR498G0203570600.01;OsR498G0713536400.01;OsR498G0203570900.01	both;trans;cis		5.43702	5.41728	7.15625	6.38043	5.84891	6.22762	5.82793	9.61602	6.07529	6.40185	5.5178	6.57602	5.28342	4.74027	4.55018	5.18681	3.79245	4.03384	0.990423	-0.00384507	normal	0.443673	-0.470562	normal	0.448273	-0.321643	normal	0.361448	0.474877	normal	0.54977	-0.156901	normal	0.958254	-0.0231418	normal	0.461181	-0.336873	normal
MSTRG.17068.2	Chr2	12853567-12856428	anti-sense_lncRNA	OsR498G0713536400.01;OsR498G0203570600.01;OsR498G0203570900.01;OsR498G0509967100.01	trans;both;cis;trans		0.87382	0.936369	0.775356	0.605857	0.262866	0.919478	1.24531	0.58623	0.577386	1.5482	0.666021	0.804709	1.86585	0.420482	0.904414	0.786726	0.57733	1.01968	0.402845	-0.530695	normal	0.829775	0.148625	normal	0.445411	-0.573566	normal	0.94869	0.0315926	normal	0.519214	0.449874	normal	0.394368	0.692445	normal	0.462152	0.551154	normal
MSTRG.17068.3	Chr2	12853567-12856428	anti-sense_lncRNA	OsR498G0203570600.01;OsR498G0713536400.01;OsR498G0203570900.01	both;trans;cis		0.668978	0.120893	0.2284	0.076551	0.263897	0	0.219979	0.930385	0.33488	0	0.172067	0.161521	0	0.43355	0.288078	0.115994	0.102383	0	0.266568	-1.43405	normal	0.0848695	-1.99763	normal	0.384424	-1.24142	normal	0.408174	0.819347	normal	0.82649	-0.33358	normal	0.986016	0.0338198	normal	0.8567	-0.333461	normal
MSTRG.17068.4	Chr2	12853590-12856428	anti-sense_lncRNA	OsR498G0203570600.01;OsR498G0713536400.01;OsR498G0509967100.01;OsR498G0203570900.01	both;trans;trans;cis		1.58979	1.33692	0.983383	0.706165	0.473596	1.05823	1.18322	0.193441	0.803644	0.895036	1.10153	0.641418	0.873528	1.21111	0.782877	0.846469	0.802772	0.795244	0.136123	-0.81061	normal	0.879402	0.118104	normal	0.403674	-0.379101	normal	0.370795	-0.701305	normal	0.437468	-0.310966	normal	0.768067	0.194163	normal	0.635432	0.289049	normal
MSTRG.17088.1	Chr2	13040320-13043362	anti-sense_lncRNA	OsR498G0203580700.01;OsR498G0203583700.01;OsR498G0612832000.01;OsR498G0203581000.01;OsR498G0203581800.01	cis;cis;trans;cis;cis		0	0	0	0	0	0	0	0	0	0	0	0	0	0.121274	0	0	0	0	--	--	--	--	--	--	--	--	--	--	--	--	--	--	--	--	--	--	--	--	--
MSTRG.17135.1	Chr2	13353462-13359633	lincRNA	Oryza_sativa_newGene_2882;Oryza_sativa_newGene_2881;Oryza_sativa_newGene_2884;OsR498G0203603700.01;Oryza_sativa_newGene_2883;OsR498G0203604500.01;Oryza_sativa_newGene_2880;OsR498G0203602900.01	cis;cis;cis;cis;cis;cis;cis;cis	osa-miR1871	0.012324	0	0	0	0	0	0	0.604635	0	0	0	0	0	0.038866	0	0	0	0	--	--	--	--	--	--	--	--	--	--	--	--	--	--	--	--	--	--	--	--	--
MSTRG.1717.5	Chr1	12280451-12281316	sense_lncRNA	OsR498G0100799700.01;OsR498G0204536600.01;OsR498G0307180800.01;OsR498G0100800200.01;OsR498G0713629100.01;OsR498G0100800300.01;OsR498G0510682900.01;OsR498G0714202200.01;OsR498G0407632400.01	cis;trans;trans;cis;trans;cis;trans;trans;trans		0.028599	0.08404	0	0.240162	0	0	0.039966	0	0.323752	0	0	0	0	0.03611	0	0	0.282929	0	0.702987	0.707917	normal	--	--	--	--	--	--	0.408125	1.61094	normal	0.586692	-1.17316	normal	--	--	--	--	--	--
MSTRG.17177.11	Chr2	13652202-13654162	lincRNA	Oryza_sativa_newGene_2912;OsR498G0203623700.01	cis;cis		0	0	0.102133	0	0	0	0	0	0	0	0	0	0	0	0	0	0	0	--	--	--	--	--	--	--	--	--	--	--	--	--	--	--	--	--	--	--	--	--
MSTRG.17193.1	Chr2	13800028-13801481	lincRNA	OsR498G0203632400.01;Oryza_sativa_newGene_2927	cis;cis		0	0	0	0	0	0	0	0	0	0	0	0	0	0.181911	0	0	0	0	--	--	--	--	--	--	--	--	--	--	--	--	--	--	--	--	--	--	--	--	--
MSTRG.172.1	Chr1	969765-971996	anti-sense_lncRNA	OsR498G0714591800.01;OsR498G0306762100.01;OsR498G0100851000.01;OsR498G0408927000.01;OsR498G0612919100.01;OsR498G1019194600.01;OsR498G0100059400.01;OsR498G0409480600.01;OsR498G0100060100.01;OsR498G0612645800.01;OsR498G0100058700.01;OsR498G0306031800.01;OsR498G0306960600.01;OsR498G0714855800.01;OsR498G0714839200.01;OsR498G0917369100.01;OsR498G0101282100.01;OsR498G0714594900.01;OsR498G0613151300.01;…	trans;trans;trans;trans;trans;trans;both;trans;cis;trans;cis;trans;trans;trans;trans;trans;trans;trans;trans;trans;trans;cis;trans;trans;trans;trans		0.256479	0.292755	0.128193	0.094432	0	0.243754	0.117178	0.121007	0.23299	0.058644	0.213229	0.317663	0.022671	0.036202	0.01097	0.083317	0.081437	0	0.392008	-0.891013	normal	0.958076	0.0493725	normal	0.515705	0.79237	normal	0.717112	-0.282608	normal	0.00590491	-2.5655	down	0.626898	0.689341	normal	0.745564	-0.563227	normal
MSTRG.17365.4	Chr2	15551637-15552887	lincRNA	OsR498G0203724800.01;OsR498G0203725800.01;OsR498G1119646700.01;OsR498G0203724900.01	cis;cis;trans;cis		0	0.097812	0.515136	0	0	0.082384	0.449692	0	0.118326	0	0.115376	0	0	0	0	0	0.016499	0	0.321172	-1.8666	normal	0.342101	-1.38011	normal	--	--	--	0.982816	-0.0443799	normal	--	--	--	--	--	--	--	--	--
MSTRG.17373.1	Chr2	15687483-15688028	lincRNA	OsR498G0916698000.01;OsR498G0102598800.01;OsR498G0714227300.01;OsR498G0816276200.01;OsR498G0816274900.01;OsR498G1222157900.01;OsR498G0204095000.01;OsR498G0612743000.01;OsR498G0100476600.01;OsR498G0917449000.01	trans;trans;trans;trans;trans;trans;trans;trans;trans;trans		0	0	0	0.382191	0	0	0	0	0	0	0	0	0.122602	0	0.068902	0.027851	0	0.129878	--	--	--	--	--	--	0.729707	-0.491439	normal	--	--	--	--	--	--	--	--	--	0.624803	-1.24211	normal
MSTRG.17377.1	Chr2	15784032-15850795	anti-sense_lncRNA	OsR498G0612537600.01;OsR498G0203731800.01;OsR498G0714214800.01;OsR498G0100892300.01;OsR498G0815754600.01;OsR498G0101050900.01;OsR498G0102670200.01;OsR498G0203732000.01;OsR498G0916867400.01;OsR498G0815754700.01;OsR498G0101346200.01;OsR498G0407815500.01;OsR498G0408329200.01;OsR498G0204314600.01;OsR498G0510522900.01;OsR498G0510299400.01;OsR498G1018526300.01;OsR498G0306324700.01;OsR498G0714196600.01;…	trans;cis;trans;trans;trans;trans;trans;cis;trans;trans;trans;trans;trans;trans;trans;trans;trans;trans;trans;trans;trans;cis;trans;trans;trans;trans;trans;trans;trans		0	0	0	0	0	0	0	0	0	0	0	0	1.17485	1.95351	0	0	0	0	--	--	--	--	--	--	--	--	--	--	--	--	--	--	--	--	--	--	--	--	--
MSTRG.17398.11	Chr2	16054913-16059935	lincRNA	OsR498G0816543800.01;OsR498G0815110000.01;OsR498G0307377600.01;OsR498G0203743900.01;OsR498G1119367400.01;OsR498G0305935400.01;OsR498G0306191700.01;OsR498G0203743200.01;OsR498G0816423100.01;OsR498G0203744200.01;Oryza_sativa_newGene_3079;OsR498G0306659100.01	trans;trans;trans;cis;trans;trans;trans;cis;trans;cis;cis;trans		0.019874	0.019045	0.022022	0.002357	0	0.01272	0.001939	0	0.05014	0.022053	0.001419	0.004771	0	0.015429	0.004664	0.003309	0.111783	0	0.180382	-1.42962	normal	0.707118	-0.513014	normal	0.271215	1.61272	normal	0.991994	0.0160023	normal	0.214769	-1.36981	normal	0.696114	0.679671	normal	0.213204	2.64401	normal
MSTRG.17398.29	Chr2	16055939-16059935	lincRNA	OsR498G0203743200.01;OsR498G0816423100.01;OsR498G0203744200.01;OsR498G0306659100.01;Oryza_sativa_newGene_3079;OsR498G0816543800.01;OsR498G0815110000.01;OsR498G0307377600.01;OsR498G0203743900.01;OsR498G1119367400.01;OsR498G0305935400.01;OsR498G0306191700.01	cis;trans;cis;trans;cis;trans;trans;trans;cis;trans;trans;trans		0.178354	1.34345	0.802778	0.18285	0	1.74588	0.664571	0	0.275082	0.43747	0.560815	0.784979	0	0.667987	1.53981	1.10954	1.51953	0	0.881359	-0.234214	normal	0.620521	0.629492	normal	0.950729	0.0947527	normal	0.490454	-1.17858	normal	0.975901	0.0527083	normal	0.910646	-0.193986	normal	0.790865	0.633421	normal
MSTRG.17398.33	Chr2	16055939-16059935	lincRNA	OsR498G0305935400.01;OsR498G1119367400.01;OsR498G0203743900.01;OsR498G0307377600.01;OsR498G0815110000.01;Oryza_sativa_newGene_3079;OsR498G0203744200.01;OsR498G0102002900.01;OsR498G0203743200.01	trans;trans;cis;trans;trans;cis;cis;trans;cis		0.006167	0.287322	0.220171	0.059793	0	0.23521	0.193947	0	0.134087	0.16358	0.11541	0.338767	0	0.163899	0.504096	0.433599	0.241253	0	0.633589	-0.690279	normal	0.588254	0.652629	normal	0.965836	-0.0626576	normal	0.743914	-0.545385	normal	0.790859	0.453023	normal	0.481962	0.977566	normal	0.496597	1.30817	normal
MSTRG.17439.1	Chr2	16405225-16405550	lincRNA	OsR498G0203768300.01;OsR498G0715004000.01;OsR498G0203768100.01;OsR498G0815635100.01;OsR498G0713711700.01;OsR498G0305923300.01;OsR498G0203768900.01;OsR498G0203768700.01	cis;trans;cis;trans;trans;trans;cis;cis		0	0	0	0	0	0	0	0	0	0	0	0	0	0	0	0	0	0.199812	--	--	--	--	--	--	--	--	--	--	--	--	--	--	--	--	--	--	--	--	--
MSTRG.17452.1	Chr2	16527971-16528533	lincRNA	OsR498G0203777200.01;OsR498G0203776900.01	cis;cis		0.316595	0.167968	0.428948	0	0	0	0	0	0	0	0.140862	0	0.24832	0.084062	0.090746	0	0	0	0.00155749	-5.46996	down	--	--	--	0.00502091	-4.07804	down	0.0013868	-7.42527	down	0.240334	-0.851003	normal	--	--	--	--	--	--
MSTRG.17492.1	Chr2	16939129-16939762	lincRNA	OsR498G0202876000.01;OsR498G0202862100.01;OsR498G0203800800.01;Oryza_sativa_newGene_3117;OsR498G0203801300.01	trans;trans;cis;cis;cis		0	0	0	0	0	0	0	0	0	0.236564	0	0	0	0	0	0.126303	0	0	--	--	--	--	--	--	--	--	--	--	--	--	--	--	--	--	--	--	--	--	--
MSTRG.17492.2	Chr2	16939133-16939762	lincRNA	Oryza_sativa_newGene_3117;OsR498G0102081600.01;OsR498G0203801300.01;OsR498G0202862100.01;OsR498G0202876000.01;OsR498G0203800800.01	cis;trans;cis;trans;trans;cis		0	0	0	0	0	0	0	0	0	0	0	0	0	0	0.2545	0	0	0	--	--	--	--	--	--	--	--	--	--	--	--	--	--	--	--	--	--	--	--	--
MSTRG.17492.3	Chr2	16939163-16939762	lincRNA	OsR498G0203800800.01;OsR498G0202862100.01;OsR498G0203801300.01;OsR498G0102081600.01;OsR498G0409062200.01;Oryza_sativa_newGene_3117;OsR498G1119735000.01	cis;trans;cis;trans;trans;cis;trans		0	0	0	0	0	0	0	0	0	0	0	0	0	0	0.005871	0.259141	0	0	--	--	--	--	--	--	--	--	--	--	--	--	--	--	--	--	--	--	--	--	--
MSTRG.17506.1	Chr2	17078957-17080691	lincRNA	Oryza_sativa_newGene_3121;OsR498G0203808800.01;OsR498G0203808200.01;OsR498G0511098100.01;OsR498G0203340000.01	cis;cis;cis;trans;trans		0	0	0	0	0	0	0	0	0	0.120948	0.055239	0	0	0	0	0	0	0	--	--	--	--	--	--	--	--	--	--	--	--	--	--	--	--	--	--	--	--	--
MSTRG.17523.9	Chr2	17241146-17243087	lincRNA	OsR498G0204661900.01;Oryza_sativa_newGene_3123;OsR498G0307374700.01;Oryza_sativa_newGene_3127;OsR498G0815237200.01	trans;cis;trans;cis;trans		0.059305	0.177622	0.266065	0.105547	0.135614	0.045043	0.074495	0.082643	0.04795	0.069427	0.293054	0.049132	0.054282	0.21516	0.162808	0.078721	0.184616	0.118942	0.372073	-0.76171	normal	0.473452	0.674145	normal	0.810963	-0.19041	normal	0.19315	-1.07849	normal	0.903161	-0.100674	normal	0.650337	0.492449	normal	0.484614	0.631341	normal
MSTRG.17575.1	Chr2	17972733-17973119	lincRNA	OsR498G0203853000.01;Oryza_sativa_newGene_3153;Oryza_sativa_newGene_3154;OsR498G1018824000.01	cis;cis;cis;trans		0.06189	0.496302	0.290614	0	0	0.471198	0	0	0	0	0	0	0	0	0	0	0	0	0.638212	-0.731861	normal	--	--	--	--	--	--	0.0059549	-6.65056	down	0.00607204	-6.64244	down	--	--	--	--	--	--
MSTRG.17591.1	Chr2	18104981-18106215	lincRNA	OsR498G0611790800.01;OsR498G0203860600.01;OsR498G0408497600.01;OsR498G0203861100.01;Oryza_sativa_newGene_3156;OsR498G0203860800.01;OsR498G0203862600.01;OsR498G0509890000.01;OsR498G0202909200.01;OsR498G0102474800.01;OsR498G0306609700.01;OsR498G0510630600.01	trans;cis;trans;cis;cis;cis;cis;trans;trans;trans;trans;trans		0.369603	0	0.354666	0.479505	0.379143	0	0	0	0	0	0.041854	0	0	0.230832	0	0.336346	0.206696	0.003395	0.920867	0.168436	normal	--	--	--	0.574404	0.831024	normal	--	--	--	0.604887	-1.24813	normal	0.0651293	-4.1126	normal	0.824548	-0.355767	normal
MSTRG.17599.1	Chr2	18165899-18170054	lincRNA	OsR498G0203864700.01;Oryza_sativa_newGene_3159;OsR498G0203864300.01;OsR498G0408438000.01;Oryza_sativa_newGene_3160	cis;cis;cis;trans;cis	osa-miR2919	0	0	0.416047	0	0	0	0	0	0	0	0	0	0	0	0	0	0.000158	0	--	--	--	--	--	--	--	--	--	--	--	--	--	--	--	--	--	--	--	--	--
MSTRG.17612.2	Chr2	18281890-18282498	lincRNA	Oryza_sativa_newGene_3168;Oryza_sativa_newGene_3169	cis;cis		0.078728	0	0	0.001055	0	0	0	0	0	0	0	0	0.001678	0	0	0	0	0.167668	--	--	--	--	--	--	--	--	--	--	--	--	--	--	--	--	--	--	--	--	--
MSTRG.17625.1	Chr2	18344308-18348063	lincRNA	Oryza_sativa_newGene_3178;OsR498G0203872700.01	cis;cis		0	0	0	0	0	0	0	0	0	0	0	0	0.140087	0	0	0	0	0	--	--	--	--	--	--	--	--	--	--	--	--	--	--	--	--	--	--	--	--	--
MSTRG.17654.1	Chr2	18638569-18695551	lincRNA	OsR498G0510300400.01	trans		0.930518	1.21811	1.54958	0.979684	0	0.295287	0	0	0	0	0	0	0	0	0	0	0	0	0.213265	-1.39167	normal	--	--	--	--	--	--	0.000221861	-8.38717	down	0.000262539	-8.39246	down	--	--	--	--	--	--
MSTRG.17654.2	Chr2	18647556-18695551	lincRNA	--	--		0.775037	1.15107	0.848706	0.293612	0	0.312476	0	0	0	0	0	0	0	0	0	0	0	0	0.0378663	-1.88809	down	--	--	--	--	--	--	0.000727072	-7.76271	down	0.000809855	-7.7691	down	--	--	--	--	--	--
MSTRG.17656.1	Chr2	18689089-18697484	lincRNA	OsR498G1221092300.01;OsR498G0407832000.01;OsR498G1221841000.01;OsR498G0306362400.01	trans;trans;trans;trans		0	0	0	0	0	0	0	0	0	0.246638	0	0	0	0	0	0	0	0	--	--	--	--	--	--	--	--	--	--	--	--	--	--	--	--	--	--	--	--	--
MSTRG.17675.1	Chr2	18865889-18866378	lincRNA	OsR498G0203881300.01;OsR498G0102249300.01;OsR498G0203881600.01;OsR498G0203881700.01	cis;trans;cis;cis		0	0	0	0	0	0	0	0	0	0	0	0	0	0	0.127008	0	0	0	--	--	--	--	--	--	--	--	--	--	--	--	--	--	--	--	--	--	--	--	--
MSTRG.17721.1	Chr2	19282035-19282335	anti-sense_lncRNA	OsR498G0203902500.01;OsR498G0100071700.01;OsR498G0203902300.01;OsR498G1018936200.01;OsR498G0203902900.01;OsR498G0612858300.01;OsR498G0203903200.01;OsR498G0100578800.01;OsR498G0100430400.01;OsR498G0612959500.01;OsR498G0511195400.01;OsR498G1018032200.01;OsR498G0612933600.01;OsR498G1019140200.01;OsR498G0612261200.01	both;trans;cis;trans;cis;trans;cis;trans;trans;trans;trans;trans;trans;trans;trans		0	0	0	0	0	0	0	0	0	0	0	0	0.103568	0	0	0	0	0	--	--	--	--	--	--	--	--	--	--	--	--	--	--	--	--	--	--	--	--	--
MSTRG.17738.2	Chr2	19482486-19482867	lincRNA	OsR498G0203904700.01;OsR498G0409164800.01;OsR498G0203904900.01	cis;trans;cis		0.16451	0.471206	0.456017	0.940868	1.85925	1.70134	0	0	0	0	0	0	0.220741	0	0	1.09468	0.680535	1.43418	0.00770892	1.91091	up	--	--	--	0.0236937	2.88404	up	0.00337621	-6.93521	down	0.20043	-2.04549	normal	1.07e-05	-6.91447	down	0.639794	-0.333881	normal
MSTRG.17761.2	Chr2	19787571-19788545	sense_lncRNA	OsR498G0203919000.01;OsR498G0203918700.01;OsR498G0203920700.01;OsR498G0203919800.01;Oryza_sativa_newGene_3255;OsR498G0203918300.01	cis;cis;cis;cis;cis;cis	osa-miR169e;osa-miR169f.1;osa-miR169g;osa-miR169h;osa-miR169i-5p.1;osa-miR169j;osa-miR169k;osa-miR169l;osa-miR169m;osa-miR169r-5p	0	0	0	0	0	0	0	0	0	0.160857	0	0	0	0	0	0	0	0	--	--	--	--	--	--	--	--	--	--	--	--	--	--	--	--	--	--	--	--	--
MSTRG.17782.1	Chr2	19966093-19966632	lincRNA	OsR498G1120126500.01;OsR498G0511215500.01;OsR498G0815073900.01;OsR498G0305478400.01;OsR498G0613002500.01;OsR498G0509722400.01;Oryza_sativa_newGene_3263;OsR498G1018581100.01;OsR498G0612084300.01;OsR498G0916673100.01	trans;trans;trans;trans;trans;trans;cis;trans;trans;trans		0	0.018881	0	0	0	0	0.3979	0	0	0	0	0	0.141632	0	0.040945	0	0	0	--	--	--	--	--	--	--	--	--	--	--	--	0.187843	2.81354	normal	--	--	--	--	--	--
MSTRG.17787.19	Chr2	20062751-20063718	anti-sense_lncRNA	OsR498G0203941800.01;OsR498G0203941200.01;OsR498G0203940900.01	cis;cis;cis		0.704535	0.631234	0.681474	0.327736	1.24663	0.261907	0.791283	0.810029	1.33081	1.25425	1.37958	1.34684	1.5119	1.46327	0.618284	0.910722	0.811239	1.74643	0.817108	-0.176776	normal	0.751485	0.192077	normal	0.726034	-0.235161	normal	0.160572	0.750299	normal	0.0649309	0.958957	normal	0.159789	1.14689	normal	0.225552	1.08157	normal
MSTRG.17793.22	Chr2	20116863-20117907	intronic_lncRNA	OsR498G0612693600.01;OsR498G0203946800.01;OsR498G0101098500.01;OsR498G0815123800.01;OsR498G0611814400.01;OsR498G0714202200.01;OsR498G0612618000.01;OsR498G0408895500.01;OsR498G0203946900.01;OsR498G0611736800.01;OsR498G0203947100.01;OsR498G0511001400.01;OsR498G0203947400.01	trans;cis;trans;trans;trans;trans;trans;trans;cis;trans;cis;trans;cis		0.495554	0.809836	0.317407	0.240834	1.01126	0.742097	1.03293	0.747683	0.870207	0.806686	1.21707	0.683281	0.764906	0.851539	0.605339	0.554636	0.186024	0.486029	0.750248	0.246341	normal	0.775061	-0.173343	normal	0.151285	-0.98107	normal	0.167612	0.852333	normal	0.313692	0.563673	normal	0.573001	0.449715	normal	0.54598	-0.546398	normal
MSTRG.17817.1	Chr2	20336776-20337271	lincRNA	OsR498G0203962300.01;OsR498G0203961800.01;OsR498G0203962500.01	cis;cis;cis		0	0	0	0	0	0	0	0	0	0	0	0	0	0	0	0.409354	0	0	--	--	--	--	--	--	--	--	--	--	--	--	--	--	--	--	--	--	--	--	--
MSTRG.17863.1	Chr2	20605893-20606194	lincRNA	OsR498G0511267100.01;OsR498G0613203200.01;OsR498G0203982600.01;OsR498G0203981700.01	trans;trans;cis;cis		0	0	0	0	0	0	0	0	0	0	0	0	0	0	0	0	0	0.199812	--	--	--	--	--	--	--	--	--	--	--	--	--	--	--	--	--	--	--	--	--
MSTRG.17904.1	Chr2	20860592-20861059	anti-sense_lncRNA	OsR498G0203998900.01;OsR498G0203998700.01;OsR498G0204000000.01;OsR498G0203999500.01;OsR498G0203999200.01	cis;cis;cis;cis;cis		0	0	0	0	0	0	0.16727	0	0	0.098599	0	0	0	0.645225	0	0.312216	0	0	--	--	--	--	--	--	--	--	--	--	--	--	--	--	--	--	--	--	--	--	--
MSTRG.17945.1	Chr2	21224912-21225228	lincRNA	OsR498G0204025500.01;OsR498G0204026100.01;OsR498G0204025200.01	cis;cis;cis		0	0	0	0	0	0	0	0	0	0	0	0	0	0.121274	0	0	0	0	--	--	--	--	--	--	--	--	--	--	--	--	--	--	--	--	--	--	--	--	--
MSTRG.17950.1	Chr2	21278623-21285064	anti-sense_lncRNA	OsR498G0204031200.01	cis		0.18808	0	0	0	0	0	0	0	0	0	0.391721	0	0	0	0	0	0.108777	0.686885	--	--	--	--	--	--	--	--	--	--	--	--	--	--	--	--	--	--	--	--	--
MSTRG.17952.1	Chr2	21281267-21281829	lincRNA	OsR498G0204031200.01	cis		0	0	0	0	0	0	0	0	0	0	0.126588	0	0	0	0	0	0	0	--	--	--	--	--	--	--	--	--	--	--	--	--	--	--	--	--	--	--	--	--
MSTRG.17976.1	Chr2	21514595-21515049	lincRNA	--	--		0	0	0	0	0	0	0	0	0	0	0.126588	0	0	0	0	0	0	0	--	--	--	--	--	--	--	--	--	--	--	--	--	--	--	--	--	--	--	--	--
MSTRG.17994.1	Chr2	21808018-21808697	lincRNA	OsR498G0204080800.01;OsR498G0204773700.01;OsR498G0204080400.01;OsR498G0204078500.01	cis;trans;cis;cis		0	0.13284	0.045372	0	0	0	0.211468	0	0	0	0	0	0	0	0.075644	0	0	0	--	--	--	--	--	--	--	--	--	0.985112	0.0428348	normal	0.712311	-0.81905	normal	--	--	--	--	--	--
MSTRG.180.3	Chr1	1028220-1028662	sense_lncRNA	OsR498G0612401700.01;OsR498G0306782700.01;OsR498G0305453200.01;Oryza_sativa_newGene_3425;OsR498G0100063300.01	trans;trans;trans;cis;cis	osa-miR2120	0	0.024071	0	0	0	0	0	0	0.208725	0	0	0	0	0	0	0	0.213335	0	--	--	--	--	--	--	--	--	--	--	--	--	--	--	--	--	--	--	--	--	--
MSTRG.18009.7	Chr2	21915919-21916333	sense_lncRNA	OsR498G0204088700.01;OsR498G0204089400.01;OsR498G0204088600.01;OsR498G0204088100.01;OsR498G0204089100.01	cis;cis;cis;cis;cis		0	0	0	0	0	0	0	0.290582	0	0	0	0	0	0	0	0	0	0	--	--	--	--	--	--	--	--	--	--	--	--	--	--	--	--	--	--	--	--	--
MSTRG.18012.1	Chr2	21926113-21927428	lincRNA	OsR498G0204089400.01;OsR498G0204088700.01;OsR498G0204089700.01;OsR498G0204089100.01	cis;cis;cis;cis		0.261102	0	0.078142	0.499117	0	0	0	0	0	0	0	0	0	0	0.283038	0	0.128665	0.437977	0.857086	0.337014	normal	--	--	--	0.736362	0.522956	normal	--	--	--	0.971605	-0.0826243	normal	--	--	--	0.875237	0.385924	normal
MSTRG.1814.3	Chr1	13308843-13309617	lincRNA	Oryza_sativa_newGene_3373;OsR498G0815170600.01;OsR498G1019138700.01;OsR498G0100209000.01;OsR498G0917253900.01;OsR498G0713712600.01;OsR498G0306118900.01;OsR498G0203321400.01;OsR498G1018846700.01;OsR498G0916840400.01;OsR498G1018416600.01;OsR498G0101799400.01;OsR498G0510231300.01	cis;trans;trans;trans;trans;trans;trans;trans;trans;trans;trans;trans;trans		0	0	0	0	0	0	0	0	0	0	0	0	0	0.186386	0	0	0	0	--	--	--	--	--	--	--	--	--	--	--	--	--	--	--	--	--	--	--	--	--
MSTRG.18194.1	Chr2	23220087-23220555	lincRNA	OsR498G0204160200.01;OsR498G0204160000.01;OsR498G0204160900.01	cis;cis;cis		0	0	0	0	0	0	0	0	0	0	0	0	0.149353	0	0.026597	0	0	0	--	--	--	--	--	--	--	--	--	--	--	--	--	--	--	--	--	--	--	--	--
MSTRG.18272.1	Chr2	23951772-23952524	intronic_lncRNA	OsR498G0204208000.01;OsR498G0204208400.01;OsR498G0204207000.01	cis;cis;cis		0.473975	0.277338	0.76826	0.107588	0.132175	0.391591	0.046819	0.049678	0.039262	0.333671	0.159783	0.330403	0	0.284769	0	0.375087	0.357281	0	0.142148	-1.1681	normal	0.0229124	2.01151	up	0.615102	0.778568	normal	0.000105502	-3.07564	down	0.239702	-2.078	normal	0.759279	0.290048	normal	0.7588	0.412081	normal
MSTRG.18346.1	Chr2	24405156-24405877	anti-sense_lncRNA	OsR498G0306740400.01;OsR498G0204494300.01;OsR498G1120764000.01;OsR498G0204564700.01;OsR498G0612426200.01;OsR498G0102116800.01;OsR498G0307087600.01;OsR498G0714834000.01;OsR498G0408778500.01;OsR498G0204238100.01;OsR498G0613088000.01;OsR498G0611761500.01;OsR498G0713401800.01;OsR498G0407480900.01;OsR498G0612221700.01;OsR498G0917788200.01;OsR498G0917894900.01;OsR498G0204239200.01;OsR498G0307138400.01;…	trans;trans;trans;trans;trans;trans;trans;trans;trans;both;trans;trans;trans;trans;trans;trans;trans;cis;trans;trans;trans;trans;trans;trans;trans;trans;cis;trans;trans;trans;trans;trans		0	0	0	0	0	0	0	0.377948	0	0	0	0	0	0	0	0	0	0	--	--	--	--	--	--	--	--	--	--	--	--	--	--	--	--	--	--	--	--	--
MSTRG.18373.1	Chr2	24644244-24644907	lincRNA	OsR498G0204249600.01	cis		0.185163	0.115938	0.306706	0	0	0.381715	0	0	0	0	0	0	0	0	0	0	0	0	0.716975	-0.547362	normal	--	--	--	--	--	--	0.00478311	-6.67153	down	0.00467211	-6.67524	down	--	--	--	--	--	--
MSTRG.18392.1	Chr2	24764421-24765607	lincRNA	OsR498G0204258300.01;OsR498G0204257200.01;OsR498G0815170600.01;OsR498G0510231300.01;OsR498G1018416600.01;OsR498G0204256800.01;OsR498G0815454400.01;OsR498G0204257900.01;Oryza_sativa_newGene_3449;OsR498G0916840400.01;OsR498G1018277100.01	cis;cis;trans;trans;trans;cis;trans;cis;cis;trans;trans		0	0	0	0	0	0	0	0	0	0	0	0	0	0	0.108259	0	0	0	--	--	--	--	--	--	--	--	--	--	--	--	--	--	--	--	--	--	--	--	--
MSTRG.18407.1	Chr2	24895222-24895558	lincRNA	OsR498G0204267400.01;OsR498G0101357200.01;OsR498G0713707000.01;OsR498G0917315300.01;OsR498G0204267800.01;OsR498G0306665300.01;OsR498G0204267500.01;OsR498G0204665900.01	cis;trans;trans;trans;cis;trans;cis;trans		0	0.155728	0	0	0	0	0	0	0	0	0	0	0	0	0	0	0	0	--	--	--	--	--	--	--	--	--	--	--	--	--	--	--	--	--	--	--	--	--
MSTRG.18440.11	Chr2	25067461-25079761	sense_lncRNA	OsR498G0204279800.01;OsR498G0204279200.01;OsR498G0204279000.01;OsR498G0204278200.01;OsR498G0203212200.01;OsR498G0204278000.01	cis;cis;cis;cis;trans;cis		0	0.309847	0.153208	0	0.212001	0.051964	1.96081	1.941	2.03567	1.21301	1.39604	1.79651	2.26519	2.40806	2.20455	1.96191	2.11256	1.25164	0.700802	-0.677309	normal	0.227699	-0.64555	normal	0.300787	-0.506386	normal	0.0192229	3.58698	up	0.0109908	3.78106	up	0.00257214	4.11964	up	0.00123646	4.55023	up
MSTRG.18458.3	Chr2	25181344-25185330	lincRNA	OsR498G0204285600.01;OsR498G0204285300.01;Oryza_sativa_newGene_3469;OsR498G0509893100.01	cis;cis;cis;trans	osa-miR5150-5p	0.043596	0.099728	0.098342	0.210226	0.092675	0.169845	0	0	0	0	0.110515	0.384735	0	0	0	0	0	0.375734	0.167797	0.904561	normal	--	--	--	--	--	--	0.000325463	-8.24779	down	0.000381269	-8.25025	down	0.989651	0.0200792	normal	0.911982	-0.240036	normal
MSTRG.18469.1	Chr2	25252390-25252705	lincRNA	OsR498G1120762700.01;OsR498G0305261800.01;OsR498G0713657800.01;OsR498G0306340300.01;OsR498G0204289000.01;OsR498G1120763100.01;OsR498G0816331300.01;OsR498G0816430400.01;OsR498G0204290000.01;OsR498G0409347100.01;OsR498G1120762300.01;OsR498G1120762900.01;OsR498G0202805700.01;OsR498G0101536000.01;OsR498G0916892200.01	trans;trans;trans;trans;cis;trans;trans;trans;cis;trans;trans;trans;trans;trans;trans		0.252189	0	0.048919	0.259009	0	0	0	0.708974	0	0	0	0	0.19162	0	0	0.224852	0	0	0.944084	-0.129753	normal	--	--	--	--	--	--	0.564776	1.34372	normal	0.845121	-0.443014	normal	--	--	--	--	--	--
MSTRG.18470.3	Chr2	25253189-25256805	lincRNA	OsR498G0203413900.01;OsR498G0611498500.01;OsR498G0306808200.01;OsR498G0815473300.01;OsR498G0510020300.01;OsR498G0203005900.01;OsR498G0816600400.01;OsR498G0815222000.01;OsR498G0612558400.01;OsR498G0204289000.01;OsR498G0203495200.01;OsR498G0917427900.01;OsR498G0204290000.01;OsR498G1222096200.01;OsR498G1120281000.01;OsR498G0714826500.01;OsR498G0408711400.01	trans;trans;trans;trans;trans;trans;trans;trans;trans;cis;trans;trans;cis;trans;trans;trans;trans		0.209701	0	0	0	0	0	0	0.171499	0	0	0	0	0	0	0	0	0	0	--	--	--	--	--	--	--	--	--	--	--	--	--	--	--	--	--	--	--	--	--
MSTRG.18488.1	Chr2	25416349-25416905	intronic_lncRNA	OsR498G0204299400.01;OsR498G0204298400.01;OsR498G0204298500.01;OsR498G0204298100.01;OsR498G0204299100.01;OsR498G0204298800.01	cis;cis;cis;cis;cis;cis		0.168037	0.066912	0	0	0	0	0.03752	0	0.277747	0	0	0	0	0	0.152864	0.232898	0	0	--	--	--	--	--	--	--	--	--	0.758775	0.587261	normal	0.876753	-0.35176	normal	--	--	--	--	--	--
MSTRG.18513.38	Chr2	25518080-25521098	lincRNA	OsR498G0204304700.01;OsR498G0917046100.01;OsR498G0204304900.01;OsR498G0713575100.01;Oryza_sativa_newGene_3495;Oryza_sativa_newGene_3496;OsR498G0204663200.01	cis;trans;cis;trans;cis;cis;trans		0	0.011133	0	0	0	0	0.040669	0.006263	0.212755	0.08511	0.195	0.045118	0.231841	0.326837	0.240468	0.081562	0.160864	0.215367	--	--	--	0.936602	0.0898489	normal	0.130833	-0.924337	normal	0.023122	4.11236	up	2.85e-08	5.86693	up	0.00121885	5.85078	up	5.67e-05	6.52826	up
MSTRG.18513.4	Chr2	25517811-25521098	lincRNA	OsR498G0713575100.01;Oryza_sativa_newGene_3496;OsR498G0204663200.01;OsR498G0815725400.01;Oryza_sativa_newGene_3495;OsR498G0204304900.01;OsR498G0917046100.01;OsR498G0204304700.01	trans;cis;trans;trans;cis;cis;trans;cis		0	0.010691	0	0	0	0	0.002112	0.006306	0.14983	0.251109	0.193273	0.238984	0.029224	0.023621	0.211273	0.1134	0.001948	0.058672	--	--	--	0.197201	1.48398	normal	0.632826	-0.553625	normal	0.0865807	3.3796	normal	0.0134829	4.08545	up	1.65e-06	7.22551	up	0.00805488	5.52219	up
MSTRG.18513.43	Chr2	25518234-25521098	lincRNA	Oryza_sativa_newGene_3495;OsR498G0204304900.01;OsR498G0917046100.01;OsR498G0204304700.01;Oryza_sativa_newGene_3496;OsR498G0713575100.01;OsR498G0204663200.01;OsR498G0510732400.01	cis;cis;trans;cis;cis;trans;trans;trans		0	0.005552	0	0	0	0	0.020028	0.398201	0.024748	0.055132	0.080819	0.057803	0.069659	0.039498	0.011924	0.023352	0.036041	0.062389	--	--	--	0.268541	-1.26212	normal	0.909833	-0.10181	normal	0.00184131	5.63953	up	0.00489633	4.03755	up	0.00157678	5.42057	up	0.00518732	5.03416	up
MSTRG.18513.48	Chr2	25518265-25521098	lincRNA	OsR498G0204304700.01;OsR498G0917046100.01;OsR498G0204304900.01;Oryza_sativa_newGene_3495;OsR498G0510732400.01;Oryza_sativa_newGene_3496;OsR498G0713575100.01;OsR498G0204663200.01	cis;trans;cis;cis;trans;cis;trans;trans		0	0.009439	0	0	0	0	0.210221	0.02848	0.097499	0.315299	0.449851	0.399469	0.059383	0.379828	0.158721	0.048524	0.168154	0.060102	--	--	--	0.063341	1.52086	normal	0.279865	-1.00404	normal	0.0011569	4.80769	up	6.89e-05	5.64991	up	7.31e-07	7.43918	up	0.00146149	5.70328	up
MSTRG.18520.1	Chr2	25610981-25615272	anti-sense_lncRNA	OsR498G0611636200.01;Oryza_sativa_newGene_3498;OsR498G0204307500.01	trans;cis;cis		0	0	0	0	0	0	0	0	0.352738	0	0	0	0	0	0	0	0	0	--	--	--	--	--	--	--	--	--	--	--	--	--	--	--	--	--	--	--	--	--
MSTRG.18537.3	Chr2	25679743-25681970	lincRNA	Oryza_sativa_newGene_3505;OsR498G0306570800.01;OsR498G1120455100.01;OsR498G0204311500.01	cis;trans;trans;cis	osa-miR5791	0	0	0	0	0.146589	0	0.049083	0	0	0.037156	0	0	0	0.007359	0.040125	0.049682	0.188645	0.076062	--	--	--	--	--	--	0.0843537	2.03029	normal	--	--	--	--	--	--	--	--	--	0.472899	1.35282	normal
MSTRG.18538.1	Chr2	25683629-25684026	lincRNA	OsR498G0409115500.01;OsR498G0815673200.01;OsR498G0102140600.01;OsR498G0917653900.01;OsR498G0409190300.01;Oryza_sativa_newGene_3505;OsR498G0409098300.01;OsR498G0816333400.01	trans;trans;trans;trans;trans;cis;trans;trans		0	0	0	0	0	0	0.098695	0	0	0.259244	0.348651	0	0.515287	0	0	0.12435	0.42068	0	--	--	--	0.317357	1.44724	normal	0.969163	0.0599712	normal	--	--	--	--	--	--	--	--	--	--	--	--
MSTRG.18549.1	Chr2	25724306-25726438	anti-sense_lncRNA	OsR498G0204313100.01;OsR498G1221096300.01;OsR498G0306163900.01;OsR498G0204314300.01;OsR498G1221432700.01	cis;trans;trans;cis;trans	osa-miR5821	0.051015	1.2972	0	0	0.547183	0	3.98798	4.66089	3.76167	4.872	6.54965	5.34565	6.31768	5.14345	8.52371	7.83696	5.52478	7.12637	0.66744	-0.86199	normal	0.753994	0.168213	normal	0.788016	-0.127953	normal	0.0801356	3.05142	normal	0.0323677	3.67889	up	0.00932871	5.01259	up	0.00591193	5.42238	up
MSTRG.18549.2	Chr2	25724440-25726438	anti-sense_lncRNA	OsR498G0204313100.01;OsR498G1221096300.01;OsR498G0204314300.01;OsR498G0306163900.01;OsR498G1221432700.01	cis;trans;cis;trans;trans		0	0	0	0	0	0	0.036135	0.113719	0	0.017938	0	0.050835	0.155146	0.144315	0.187735	0.34612	0.090542	0	--	--	--	0.59409	-0.744743	normal	0.83848	-0.21729	normal	--	--	--	0.0016476	7.31843	up	--	--	--	--	--	--
MSTRG.1855.1	Chr1	13652777-13665807	anti-sense_lncRNA	OsR498G0203053100.01;OsR498G0815714700.01;OsR498G0100882300.01;OsR498G0100882700.01;OsR498G0100883000.01;OsR498G0100883700.01	trans;trans;cis;cis;cis;cis		0.233017	0.475494	0.563817	0.376471	0.094168	0.431575	0	0	0	0	0	0	0.244753	0	0.189792	0.883457	0.083968	0	0.593665	-0.438309	normal	--	--	--	0.630558	0.690848	normal	0.000939641	-7.67189	down	0.2809	-1.30648	normal	0.00537318	-5.35331	down	0.904232	0.186624	normal
MSTRG.18558.1	Chr2	25916581-25933407	lincRNA	--	--		0	0	0	0	0	0.366324	0	0	0	0	0	0	0	0	0	0.125378	0	0	--	--	--	--	--	--	--	--	--	--	--	--	--	--	--	--	--	--	--	--	--
MSTRG.18562.1	Chr2	26042922-26048300	lincRNA	OsR498G1222072300.01;OsR498G1018086000.01;OsR498G0203073000.01;OsR498G0204320000.01	trans;trans;trans;cis		0	0	0.135332	0	0	0	0	0	0	0	0	0	0	0	0	0	0	0	--	--	--	--	--	--	--	--	--	--	--	--	--	--	--	--	--	--	--	--	--
MSTRG.18671.1	Chr2	26846110-26863358	anti-sense_lncRNA	OsR498G0204367200.01;OsR498G0204368900.01;OsR498G0204368200.01	cis;cis;cis		0	0	0	0	0	0	0.362197	0.7351	0	0	0	0	0.100445	0.273804	0	0	0	0.308473	--	--	--	--	--	--	0.809322	-0.372334	normal	--	--	--	--	--	--	--	--	--	--	--	--
MSTRG.18676.1	Chr2	26861714-26862066	lincRNA	OsR498G0611707500.01;OsR498G0510373800.01;OsR498G0203016200.01;OsR498G0815888100.01;OsR498G0612970100.01;OsR498G0204368900.01;OsR498G0305222100.01;OsR498G0305453200.01;OsR498G0305619900.01;OsR498G0409216800.01;OsR498G0917672200.01	trans;trans;trans;trans;trans;cis;trans;trans;trans;trans;trans		0	0	0	0	0	0	0.005158	0	0	0	0	0	0.130333	0	0	0	0	0	--	--	--	--	--	--	--	--	--	--	--	--	--	--	--	--	--	--	--	--	--
MSTRG.18681.1	Chr2	26888525-26888889	lincRNA	OsR498G0204370400.01;OsR498G0204369900.01;OsR498G0204370100.01	cis;cis;cis		0	0	0.144631	0	0.01724	0	0	0	0	0	0	0	0	0	0	0	0	0	--	--	--	--	--	--	--	--	--	--	--	--	--	--	--	--	--	--	--	--	--
MSTRG.18693.22	Chr2	26979643-26980558	intronic_lncRNA	Oryza_sativa_newGene_3574;OsR498G0204376100.01;OsR498G0204904800.01;OsR498G0408124000.01;OsR498G0204375900.01;OsR498G0204375700.01	cis;cis;trans;trans;cis;cis		0.410239	0.131992	0.159982	0.606724	0.16907	0.157878	0.308711	0	0.076186	0.343878	0.226151	0.408728	0	0.532042	0.432544	0	0.249102	0.147101	0.666493	0.373776	normal	0.368882	1.06802	normal	0.483899	-1.00505	normal	0.572542	-0.802392	normal	0.704465	0.542469	normal	0.988413	0.0135908	normal	0.449718	-1.08072	normal
MSTRG.18696.3	Chr2	26990805-26992311	lincRNA	Oryza_sativa_newGene_3574;OsR498G0204376100.01	cis;cis		0	0	0	0	0	0	0	0	0	0	0	0	0.196196	0	0	0	0	0	--	--	--	--	--	--	--	--	--	--	--	--	--	--	--	--	--	--	--	--	--
MSTRG.18711.1	Chr2	27082057-27082534	anti-sense_lncRNA	OsR498G0613057500.01;OsR498G0204380600.01;OsR498G0204380300.01;OsR498G0204379800.01	trans;cis;cis;cis		0	0	0	0	0	0	0	0	0.34569	0	0.158396	0	0	0.043427	0	0.354583	0.213188	0.205771	--	--	--	--	--	--	0.00830266	3.18658	up	--	--	--	--	--	--	--	--	--	0.00593528	4.89812	up
MSTRG.18717.14	Chr2	27119650-27119926	intronic_lncRNA	OsR498G0204382100.01;OsR498G0205054100.01;OsR498G0306992900.01;OsR498G0204382300.01;OsR498G0204382700.01	cis;trans;trans;cis;cis		0.632539	0.01225	0	0	0	0	0.385115	0	0	0	0.078339	0	0.244316	0	0	0	0	0.325104	--	--	--	--	--	--	--	--	--	0.81888	-0.545228	normal	0.695617	-0.92869	normal	--	--	--	--	--	--
MSTRG.18747.1	Chr2	27304639-27305207	lincRNA	OsR498G0204394700.01;OsR498G0204395100.01	cis;cis		0	0	0	0	0.066729	0.176277	0	0	0	0	0	0.074608	0	0	0	0	0	1.32225	--	--	--	--	--	--	--	--	--	--	--	--	--	--	--	0.481695	-1.7624	normal	0.397719	2.2195	normal
MSTRG.18761.1	Chr2	27375825-27376352	lincRNA	OsR498G0204398200.01;OsR498G0204397700.01;OsR498G0204398000.01;OsR498G0204397600.01	cis;cis;cis;cis		0	0.116591	0	0	0	0	0	0	0	0	0	0	0.025562	0.202894	0.174026	0.417093	0	0	--	--	--	--	--	--	0.950886	-0.0856713	normal	--	--	--	0.326995	1.62218	normal	--	--	--	--	--	--
MSTRG.18977.1	Chr2	28870772-28871056	lincRNA	OsR498G0204492800.01;OsR498G1221479500.01;OsR498G0204492600.01;OsR498G0204493600.01;OsR498G0204493100.01;OsR498G0204493300.01	cis;trans;cis;cis;cis;cis		0	0	0	0	0	0	0	0	0	0	0	0	0	0	0.129894	0	0.296864	0	--	--	--	--	--	--	--	--	--	--	--	--	--	--	--	--	--	--	--	--	--
MSTRG.190.1	Chr1	1094127-1094489	anti-sense_lncRNA	OsR498G1018920300.01;OsR498G0100067400.01;OsR498G0509722400.01;OsR498G0509738100.01;OsR498G1018880100.01;OsR498G0100066800.01;OsR498G0100066900.01;OsR498G0509743900.01;OsR498G0100066400.01	trans;cis;trans;trans;trans;both;cis;trans;cis		0.068863	0	0.162484	0	0	0	0.162985	0.994824	0	0	0	0	0	0	0.167619	0.261054	0.135903	0	--	--	--	--	--	--	0.663742	0.66505	normal	0.235056	2.22998	normal	0.926058	-0.206966	normal	--	--	--	--	--	--
MSTRG.19018.1	Chr2	29156091-29157616	lincRNA	OsR498G0815154900.01;OsR498G1120244700.01;OsR498G1120218800.01;OsR498G1120234600.01;OsR498G0816046700.01;OsR498G0306106700.01;OsR498G0408009100.01;OsR498G0815676500.01;OsR498G0408761700.01;OsR498G1120339100.01;OsR498G0204510200.01;OsR498G1221069000.01;OsR498G0305491400.01;OsR498G1120445500.01;OsR498G0815485200.01	trans;trans;trans;trans;trans;trans;trans;trans;trans;trans;cis;trans;trans;trans;trans	osa-miR1439	0	0.033877	0.18898	0	0	0.53244	0	0	0	0	0	0.210256	0.399999	0	1.07181	0.473888	0.669765	0.407854	0.64988	0.86329	normal	--	--	--	0.981062	-0.0293015	normal	--	--	--	0.181013	2.56203	normal	--	--	--	0.339466	1.68331	normal
MSTRG.19035.1	Chr2	29261981-29265572	lincRNA	OsR498G0204516700.01;OsR498G0204518900.01;OsR498G0204517300.01;OsR498G0204516600.01;Oryza_sativa_newGene_3669	cis;cis;cis;cis;cis		0	0	0.129186	0	0.022385	0.057823	0.125251	0	0	0	0	0.020236	0	0.047491	0	0	0.017067	0	0.818927	-0.439253	normal	--	--	--	--	--	--	--	--	--	--	--	--	0.44802	-2.03598	normal	0.636933	-1.18826	normal
MSTRG.1904.4	Chr1	14180248-14181280	lincRNA	Oryza_sativa_newGene_3671;Oryza_sativa_newGene_3673	cis;cis		0.435029	0.963145	0.520828	0.548446	0.058082	0.25728	0.149043	0	0.74815	0	0	0	0	0	0	0	0.034361	0.139062	0.222028	-1.10911	normal	--	--	--	--	--	--	0.600894	-0.825555	normal	0.000107655	-8.90082	down	0.00186532	-6.07773	down	0.12773	-2.29469	normal
MSTRG.1904.5	Chr1	14180248-14181280	lincRNA	Oryza_sativa_newGene_3671;Oryza_sativa_newGene_3673	cis;cis		0	0.18571	0.110739	0.011399	0	0	0	0	0.011851	0	0	0	0	0	0	0	0	0	0.264866	-2.00338	normal	--	--	--	--	--	--	0.142519	-3.11039	normal	--	--	--	--	--	--	--	--	--
MSTRG.1904.6	Chr1	14180298-14181280	lincRNA	Oryza_sativa_newGene_3673;Oryza_sativa_newGene_3671	cis;cis		0.003182	0.032064	0	0.159975	0	0	0	0	0.057097	0	0	0	0	0	0	0	0	0	0.533561	1.1466	normal	--	--	--	--	--	--	0.917013	0.235715	normal	--	--	--	--	--	--	--	--	--
MSTRG.19076.1	Chr2	29553052-29555657	anti-sense_lncRNA	OsR498G0204536100.01;Oryza_sativa_newGene_3684;OsR498G0204536600.01	cis;cis;cis		0.329033	0	0.09064	0.159188	0	0	0.056189	0.180906	0.587282	0	0.137433	0.136835	0	0.13863	0.091132	0.036278	0.619955	0.074091	0.59595	-0.965203	normal	0.279102	-1.31204	normal	0.325766	1.25735	normal	0.439577	1.17256	normal	0.729439	-0.612612	normal	0.76349	0.741215	normal	0.22759	2.32891	normal
MSTRG.19089.1	Chr2	29595053-29595599	lincRNA	OsR498G0204538300.01;OsR498G0204540600.01	cis;cis		0.032892	0	0.094605	0	0.070916	0	0.284077	0.611558	0	0.183543	0	0.111372	0.18623	0.242548	0.252306	0	0	0	0.875164	-0.286948	normal	0.397242	-1.16289	normal	0.00176958	-4.42502	down	0.134832	2.71673	normal	0.0115607	2.53166	up	0.493332	1.70583	normal	--	--	--
MSTRG.19091.1	Chr2	29596761-29597855	lincRNA	OsR498G1221453700.01;OsR498G0204540600.01;OsR498G0204904800.01;OsR498G1222053200.01;OsR498G0916850100.01;OsR498G0816481100.01;OsR498G0611574300.01	trans;cis;trans;trans;trans;trans;trans		0.237211	0.065318	0.133967	0.15719	0.038718	0	0.069087	0	0.440897	0.034858	0	0.237424	0.046659	0.089792	0.099838	0.338414	0	0	0.384262	-1.00916	normal	0.644794	-0.652672	normal	0.866015	0.237053	normal	0.789129	0.425153	normal	0.346592	-0.711378	normal	0.850652	0.381395	normal	0.752978	0.787496	normal
MSTRG.19130.1	Chr2	29853134-29854430	lincRNA	OsR498G0204560700.01;OsR498G0204560000.01	cis;cis		0	0	0	0.141325	0	0	0	0.371314	0.150834	0	0	0	0	0	0	0	0	0	--	--	--	--	--	--	--	--	--	--	--	--	--	--	--	--	--	--	--	--	--
MSTRG.19166.12	Chr2	30071926-30074885	anti-sense_lncRNA	OsR498G0204574700.01;OsR498G0204575300.01;OsR498G0100859800.01;OsR498G0815725400.01;OsR498G0204575200.01;OsR498G0204575600.01	cis;cis;trans;trans;cis;cis		0.093449	0.080608	0.077221	0.021975	0.011186	0.169667	0.098707	0.002412	0.119314	0.025944	0.152375	0.073054	0.132409	0.056371	0.05763	0.102042	0.099779	0.038148	0.811169	-0.234404	normal	0.97255	0.0389071	normal	0.857681	-0.13718	normal	0.97149	-0.0425987	normal	0.827128	0.128566	normal	0.874373	0.196986	normal	0.729919	0.398506	normal
MSTRG.19166.14	Chr2	30071926-30074885	anti-sense_lncRNA	OsR498G0204574700.01;OsR498G0204575300.01;OsR498G0100859800.01;OsR498G0815725400.01;OsR498G0204575200.01;OsR498G0204575600.01	cis;cis;trans;trans;cis;cis		0.013762	0	0.006644	0	0.115059	0	0	0	0	0.090958	0.05976	0	0.026812	0.01413	0.073417	0.092856	0.031765	0	0.460157	1.37668	normal	--	--	--	0.959412	0.0588931	normal	--	--	--	0.0894414	2.13887	normal	0.838595	0.495894	normal	0.839968	0.482622	normal
MSTRG.19166.15	Chr2	30071931-30074885	anti-sense_lncRNA	OsR498G0204575200.01;OsR498G0204575600.01;OsR498G0204575300.01;OsR498G0204574700.01;OsR498G0815725400.01	cis;cis;cis;cis;trans		0	0.131693	0	0	0	0.13079	0.0707	0	0.038859	0	0	0	0.11031	0	0	0	0	0.012129	--	--	--	--	--	--	--	--	--	0.937017	-0.188255	normal	--	--	--	--	--	--	--	--	--
MSTRG.19166.18	Chr2	30071932-30074885	anti-sense_lncRNA	OsR498G0204575300.01;OsR498G0204574700.01;OsR498G0100859800.01;OsR498G0815725400.01;OsR498G0204575200.01;OsR498G0204575600.01	cis;cis;trans;trans;cis;cis		0.0678	0	0.047581	0.012801	0.008875	0.149965	0	0	0	0.012321	0.120023	0.015953	0.082212	0.015318	0.025791	0.016334	0.007882	0.062389	0.709343	0.551828	normal	0.00219616	4.25529	up	0.652317	-0.460213	normal	--	--	--	0.853399	0.254847	normal	0.887299	-0.209595	normal	0.620131	-0.700381	normal
MSTRG.19166.19	Chr2	30071933-30074885	anti-sense_lncRNA	OsR498G0204575200.01;OsR498G0204575600.01;OsR498G0204575300.01;OsR498G0204574700.01;OsR498G0100859800.01;OsR498G0815725400.01	cis;cis;cis;cis;trans;trans		0.113535	0.083313	0.174929	0.164974	0.397616	0.01776	0.093387	0.025355	0.194174	0.094455	0.264563	0.280575	0.126299	0.150931	0.139012	0.11997	0.382024	0.198047	0.57654	0.5535	normal	0.421736	0.736362	normal	0.399601	0.5715	normal	0.975256	-0.0287866	normal	0.480151	0.325434	normal	0.873153	0.176451	normal	0.667003	0.487528	normal
MSTRG.19166.22	Chr2	30071934-30074885	anti-sense_lncRNA	OsR498G0815725400.01;OsR498G0100859800.01;OsR498G0204574700.01;OsR498G0204575300.01;OsR498G0204575600.01;OsR498G0204575200.01	trans;trans;cis;cis;cis;cis		0	0.06169	0	0	0	0.065768	0.054424	0	0.002697	0	0	0	0.022715	0	0	0	0	0.164464	--	--	--	--	--	--	--	--	--	0.968322	-0.095172	normal	--	--	--	--	--	--	--	--	--
MSTRG.19166.24	Chr2	30071936-30074885	anti-sense_lncRNA	OsR498G0204575200.01;OsR498G0204575600.01;OsR498G0204575300.01;OsR498G0204574700.01;OsR498G0815725400.01	cis;cis;cis;cis;trans		0.350588	0	0.246393	0.065101	0	0	0	0	0	0.113292	0	0	0.117996	0	0.078254	0	0.01421	0	0.237788	-2.23202	normal	--	--	--	0.116276	-2.35506	normal	--	--	--	0.535419	-1.24963	normal	--	--	--	--	--	--
MSTRG.19166.25	Chr2	30071937-30074885	anti-sense_lncRNA	OsR498G0815725400.01;OsR498G0204574700.01;OsR498G0204575300.01;OsR498G0204575600.01;OsR498G0204575200.01	trans;cis;cis;cis;cis		0.200479	0	0.296758	0.013454	0	0	0	0	0	0.182961	0	0	0.037138	0	0.020214	0	0.037018	0	0.0514095	-3.47941	normal	--	--	--	0.724761	-0.536823	normal	--	--	--	0.181647	-2.50419	normal	--	--	--	--	--	--
MSTRG.19166.27	Chr2	30071938-30074885	anti-sense_lncRNA	OsR498G0100859800.01;OsR498G0815725400.01;OsR498G0204575300.01;OsR498G0204574700.01;OsR498G0204575600.01;OsR498G0204575200.01	trans;trans;cis;cis;cis;cis		0.120328	0	0.075845	0.027859	0.013848	0.218105	0	0	0	0.013816	0.050712	0.021735	0.129896	0.029047	0.021082	0.016165	0.017418	0.307225	0.800375	0.375165	normal	0.00310894	4.1078	up	0.626013	0.575068	normal	--	--	--	0.981147	0.0355354	normal	0.244473	-1.53925	normal	0.743013	0.496041	normal
MSTRG.19166.3	Chr2	30071875-30074885	anti-sense_lncRNA	OsR498G0204575600.01;OsR498G0204575200.01;OsR498G0100859800.01;OsR498G0815725400.01;OsR498G0204575300.01;OsR498G0204574700.01	cis;cis;trans;trans;cis;cis		0.165934	0.243935	0.154777	0.525572	0.572183	0.212074	0.318344	0.376644	0.091683	0.082055	0.193403	0.243933	0.202723	0.311352	0.08996	0.104276	0.416039	0.233622	0.0618459	1.12378	normal	0.358754	-0.779477	normal	0.840091	0.166588	normal	0.404084	0.630622	normal	0.738582	0.214046	normal	0.0901141	-1.33849	normal	0.51179	-0.575111	normal
MSTRG.19166.5	Chr2	30071875-30074885	anti-sense_lncRNA	OsR498G0204575600.01;OsR498G0204575200.01;OsR498G0100859800.01;OsR498G0815725400.01;OsR498G0204575300.01;OsR498G0204574700.01	cis;cis;trans;trans;cis;cis		0	0	0	0.053488	0.236181	0	0	0	0	0	0	0	0.019832	0	0.012638	0	0	0	--	--	--	--	--	--	--	--	--	--	--	--	--	--	--	--	--	--	--	--	--
MSTRG.19166.7	Chr2	30071924-30074885	anti-sense_lncRNA	OsR498G0204575200.01;OsR498G0204575600.01;OsR498G0204575300.01;OsR498G0204574700.01;OsR498G0100859800.01;OsR498G0815725400.01	cis;cis;cis;cis;trans;trans		0.168703	0.256456	0.148514	0.445113	0.193525	0.207269	0.373683	0.292851	0.074622	0.079458	0.243281	0.148707	0.158284	0.296935	0.082203	0.109764	0.232488	0.238757	0.406123	0.515244	normal	0.371786	-0.772132	normal	0.951969	-0.0455993	normal	0.543268	0.48101	normal	0.978888	0.0177627	normal	0.289371	-0.878817	normal	0.617509	-0.391917	normal
MSTRG.19177.1	Chr2	30123651-30124169	lincRNA	OsR498G0204580000.01;OsR498G0204580600.01;OsR498G0204580300.01;OsR498G0204579800.01	cis;cis;cis;cis		0	0	0	0	0.329339	0.220649	0.129845	0	0	0	0	0	0	0	0	0	0	0	--	--	--	--	--	--	--	--	--	--	--	--	--	--	--	--	--	--	--	--	--
MSTRG.19218.1	Chr2	30423973-30424276	anti-sense_lncRNA	OsR498G0204598100.01;OsR498G0917442600.01;OsR498G0307358600.01;OsR498G0204598600.01;OsR498G0408699700.01;OsR498G0204435700.01;OsR498G1019219400.01;OsR498G0205026500.01;OsR498G1119398600.01;OsR498G0204586800.01;OsR498G0102567700.01;OsR498G0307301500.01;OsR498G0917973700.01;OsR498G0611578100.01;OsR498G0204392800.01;OsR498G0306787500.01;OsR498G0714308600.01;OsR498G0204598300.01;OsR498G0510366000.01;…	cis;trans;trans;both;trans;trans;trans;trans;trans;trans;trans;trans;trans;trans;trans;trans;trans;cis;trans;trans;trans;trans;trans;trans;trans;trans		0	0	0	0	0	0	0.041076	0.160112	0.011747	0	0	0	0.008423	0.007419	0.044294	0	0	0	--	--	--	0.148441	-2.13035	normal	0.261656	-1.77867	normal	0.0489242	4.98635	up	0.121917	3.98828	normal	--	--	--	--	--	--
MSTRG.1928.1	Chr1	14378931-14379320	lincRNA	OsR498G0100903800.01;OsR498G0100904600.01	cis;cis		0	0	0.017483	0	0	0	0	0	0	0	0	0	0	0	0	0.770922	0	0	--	--	--	--	--	--	--	--	--	--	--	--	--	--	--	--	--	--	--	--	--
MSTRG.19382.1	Chr2	31592590-31594069	lincRNA	Oryza_sativa_newGene_3770;OsR498G0204661900.01;OsR498G0204661700.01;Oryza_sativa_newGene_3769;OsR498G0204660100.01	cis;cis;cis;cis;cis		0	0	0.049813	0	0.033638	0	0	0	0	0	0.178866	0	0	0	0	0.070607	0.138867	0	--	--	--	--	--	--	--	--	--	--	--	--	--	--	--	--	--	--	0.184304	2.92129	normal
MSTRG.19418.3	Chr2	31759680-31762547	sense_lncRNA	OsR498G0204673300.01;Oryza_sativa_newGene_3780;OsR498G1018591300.01;OsR498G0408629500.01;OsR498G0204673000.01;OsR498G0204674400.01;OsR498G0306124300.01;OsR498G0612312500.01;OsR498G0204672700.01;OsR498G0204674600.01;OsR498G0613040400.01;OsR498G0204674100.01	cis;cis;trans;trans;cis;cis;trans;trans;cis;cis;trans;cis	osa-miR1436	0.078285	0.351396	0	0	0	0	0	0	0	0.151699	0.089182	0.101592	0.287932	0.34952	0.555362	0	0	0	--	--	--	9.57e-06	5.6275	up	4.04e-08	-6.89807	down	--	--	--	0.319505	1.47559	normal	0.000198136	6.07311	up	--	--	--
MSTRG.19418.5	Chr2	31760790-31764362	lincRNA	OsR498G0204674400.01;OsR498G0204674100.01;OsR498G0204673000.01;Oryza_sativa_newGene_3780;OsR498G0204674600.01;OsR498G0204672700.01;OsR498G0204673300.01	cis;cis;cis;cis;cis;cis;cis	osa-miR1436	0	0.095278	0	0	0	0	0	0	0	0	0.16484	0	0.027055	0.034084	0.085318	0.235104	0.064062	0	--	--	--	--	--	--	0.542334	0.724806	normal	--	--	--	0.710855	0.697208	normal	--	--	--	--	--	--
MSTRG.19418.7	Chr2	31761161-31762549	lincRNA	OsR498G0204673300.01;OsR498G0204672700.01;OsR498G0204674600.01;Oryza_sativa_newGene_3780;OsR498G0204673000.01;OsR498G0204674400.01;OsR498G0204674100.01	cis;cis;cis;cis;cis;cis;cis		0	0	0	0	0	0	0.010828	0	0	0	0	0	0	0.103275	0	0	0	0	--	--	--	--	--	--	--	--	--	--	--	--	--	--	--	--	--	--	--	--	--
MSTRG.19418.8	Chr2	31761165-31764362	lincRNA	OsR498G0204673000.01;OsR498G0204674100.01;OsR498G0204674400.01;OsR498G0204674600.01;Oryza_sativa_newGene_3780;OsR498G0204672700.01;OsR498G0204673300.01	cis;cis;cis;cis;cis;cis;cis		0	0	0.083949	0	0	0	0	0	0	0	0	0	0	0	0	0	0.141976	0	--	--	--	--	--	--	--	--	--	--	--	--	--	--	--	--	--	--	--	--	--
MSTRG.19418.9	Chr2	31761183-31763990	lincRNA	OsR498G0204674400.01;OsR498G0204674100.01;OsR498G0204673000.01;Oryza_sativa_newGene_3780;OsR498G0204674600.01;OsR498G0204672700.01;OsR498G0204673300.01	cis;cis;cis;cis;cis;cis;cis		0	0	0	0	0	0	0	0	0	0.169783	0	0	0	0	0	0	0	0	--	--	--	--	--	--	--	--	--	--	--	--	--	--	--	--	--	--	--	--	--
MSTRG.19439.1	Chr2	31852814-31853881	sense_lncRNA	OsR498G0816320300.01;OsR498G0102764300.01;OsR498G0714446100.01;OsR498G0100616900.01;OsR498G0203955900.01;OsR498G0714563600.01;OsR498G0204681300.01;OsR498G0204682100.01;OsR498G0204681600.01;OsR498G0714791800.01;OsR498G0204681900.01;OsR498G0917692800.01;OsR498G0101372400.01	trans;trans;trans;trans;trans;trans;cis;cis;cis;trans;cis;trans;trans	osa-miR1858a;osa-miR1858b	0.170921	0.219619	0.076565	0.52313	0.083209	0.145128	0	0.034665	0.077121	0.038011	0.346301	0.037092	0.087044	0.205751	0.13021	0.16813	0.1309	0.160575	0.500211	0.622564	normal	0.297654	1.28596	normal	0.974887	0.0227711	normal	0.158309	-1.68584	normal	0.994915	0.00453697	normal	0.549515	-0.771289	normal	0.63117	-0.487762	normal
MSTRG.195.1	Chr1	1116417-1118770	lincRNA	OsR498G0815232500.01;OsR498G0917842000.01;OsR498G0306665300.01;OsR498G0100070300.01;Oryza_sativa_newGene_3776;OsR498G0204677500.01;OsR498G0307077000.01;OsR498G0204862000.01;OsR498G1018323800.01;OsR498G1018435900.01;OsR498G0408647300.01;OsR498G1221312700.01;OsR498G0204095000.01;OsR498G0611882800.01;OsR498G1119665600.01	trans;trans;trans;cis;cis;trans;trans;trans;trans;trans;trans;trans;trans;trans;trans		0	0	0	0	0	0	0.15267	0	0	0	0	0	0	0	0	0	0	0	--	--	--	--	--	--	--	--	--	--	--	--	--	--	--	--	--	--	--	--	--
MSTRG.19564.1	Chr2	32518746-32519104	anti-sense_lncRNA	OsR498G0511363600.01;OsR498G0204728100.01;OsR498G0204728500.01;OsR498G1221031900.01;OsR498G0204728000.01;OsR498G0100676600.01;OsR498G0307087600.01;OsR498G0612832000.01;OsR498G0204728400.01;OsR498G0204729000.01;OsR498G0509871700.01;OsR498G0917845200.01;OsR498G0714472000.01;OsR498G0305487200.01;OsR498G0612380800.01;OsR498G0203130500.01;OsR498G0101768200.01;OsR498G0509963400.01;OsR498G0511352200.01;…	trans;cis;both;trans;cis;trans;trans;trans;cis;cis;trans;trans;trans;trans;trans;trans;trans;trans;trans;cis;trans;trans		0	0.350798	0.469639	0	0.149513	0	0	0.441216	0.274822	0	0	0	0	0.108601	0	0	0.025369	0	0.333088	-1.73511	normal	--	--	--	--	--	--	0.982197	0.0406293	normal	0.299469	-2.21542	normal	--	--	--	--	--	--
MSTRG.1979.1	Chr1	14971128-14972739	lincRNA	OsR498G0917353600.01;OsR498G0100935200.01;Oryza_sativa_newGene_3876;OsR498G0100934200.01;OsR498G0100934400.01;OsR498G0100933100.01;OsR498G0100933400.01;OsR498G0100329400.01	trans;cis;cis;cis;cis;cis;cis;trans	osa-miR2097-5p	0	0	0	0	0	0	0	0	0	0	0	0	0.109064	0.046199	0	0	0.010114	0	--	--	--	--	--	--	0.112118	-2.38287	normal	--	--	--	--	--	--	--	--	--	--	--	--
MSTRG.19915.1	Chr2	34829086-34829486	anti-sense_lncRNA	OsR498G0204883000.01;OsR498G0204881400.01;OsR498G0204882100.01	cis;cis;both		0	0	0	0	0.102019	0	0	0	0	0	0	0.172199	0.227411	0	0	0	0	0	--	--	--	--	--	--	--	--	--	--	--	--	--	--	--	--	--	--	--	--	--
MSTRG.19927.2	Chr2	34882477-34883684	lincRNA	OsR498G0204886500.01;OsR498G0100033600.01;Oryza_sativa_newGene_3910;OsR498G1019164800.01;OsR498G0611660700.01;OsR498G0204887100.01;OsR498G0815298200.01;OsR498G0101772000.01;OsR498G0204885400.01;OsR498G0612016600.01;OsR498G0509806700.01	cis;trans;cis;trans;trans;cis;trans;trans;cis;trans;trans		0	0	0	0	0	0	0	0	0	0	0	0	0	0.305946	0	0	0	0	--	--	--	--	--	--	--	--	--	--	--	--	--	--	--	--	--	--	--	--	--
MSTRG.2000.1	Chr1	15083181-15083697	lincRNA	OsR498G0408790600.01;OsR498G0100943000.01	trans;cis		0.11831	0	0	0	0	0	0	0	0	0	0	0	0	0	0	0	0	0.476445	--	--	--	--	--	--	--	--	--	--	--	--	--	--	--	--	--	--	--	--	--
MSTRG.2000.2	Chr1	15083382-15083697	lincRNA	OsR498G0100943000.01;OsR498G0511000600.01;OsR498G0408790600.01	cis;trans;trans		0	0	0	0	0	0	0	0	0	0	0	0.334115	0	0	0	0	0	0.008827	--	--	--	--	--	--	--	--	--	--	--	--	--	--	--	--	--	--	--	--	--
MSTRG.20052.1	Chr2	35762959-35765611	anti-sense_lncRNA	OsR498G1221673100.01;OsR498G1019215800.01;OsR498G0917672200.01;OsR498G0409287000.01;OsR498G0204942200.01;OsR498G0204941500.01;OsR498G0204940800.01;OsR498G0101132500.01;OsR498G0611631900.01;OsR498G0815366100.01;OsR498G0713702000.01;OsR498G0815532600.01;OsR498G0204941300.01;OsR498G0204941900.01;OsR498G0204940900.01	trans;trans;trans;trans;cis;cis;cis;trans;trans;trans;trans;trans;cis;cis;cis		0	0	0	0	0	0	0	0	0	0	0	0	0	0.195821	0	0	0	0	--	--	--	--	--	--	--	--	--	--	--	--	--	--	--	--	--	--	--	--	--
MSTRG.20059.1	Chr2	35789478-35789732	lincRNA	OsR498G0613229900.01;OsR498G0204944000.01;OsR498G0612730000.01;OsR498G0102525300.01;OsR498G0612883900.01;OsR498G0714670800.01;OsR498G0613308600.01;OsR498G0917840100.01;OsR498G0102306500.01;OsR498G0204943700.01;OsR498G0409219500.01;OsR498G0102772400.01;OsR498G0408944800.01;OsR498G0917978400.01;OsR498G0816093800.01;OsR498G0204943000.01;OsR498G0306671900.01;OsR498G0917162200.01;OsR498G0408878600.01;…	trans;cis;trans;trans;trans;trans;trans;trans;trans;cis;trans;trans;trans;trans;trans;cis;trans;trans;trans;trans;trans;trans;trans;trans;trans;trans;trans;trans;trans;trans;trans;trans;trans		0.320606	0.225883	0.89691	0	0.521821	0.264889	0.378565	0	0.048403	0	0	0	0.727566	0.438726	0.217719	0	0.259585	0.660013	0.494677	-0.811873	normal	--	--	--	0.515597	-0.735453	normal	0.271771	-1.51192	normal	0.929083	0.0762785	normal	--	--	--	0.869958	0.305932	normal
MSTRG.20070.10	Chr2	35873107-35876543	sense_lncRNA	OsR498G0204950400.01;OsR498G0204949200.01;OsR498G0204950700.01;Oryza_sativa_newGene_3946	cis;cis;cis;cis		0.289981	0.018045	0.34711	0.303842	0.659134	0.278435	0	0	0	0	0	0	0.004787	0	0.00563	3.3e-05	0.002428	0.088703	0.416436	0.828527	normal	--	--	--	0.103602	2.19173	normal	0.000657727	-8.17155	down	0.000270356	-5.34998	down	1.6e-06	-7.48928	down	0.0022834	-3.52817	down
MSTRG.20070.11	Chr2	35873107-35876543	sense_lncRNA	OsR498G0204950400.01;Oryza_sativa_newGene_3946;OsR498G0204950700.01;OsR498G0204949200.01	cis;cis;cis;cis		0	0	0.609167	0	0	0	0	0	0	0	0	0	0	0	0	0	0	0	--	--	--	--	--	--	--	--	--	--	--	--	--	--	--	--	--	--	--	--	--
MSTRG.20070.15	Chr2	35873802-35876542	sense_lncRNA	Oryza_sativa_newGene_3946;OsR498G0204950700.01;OsR498G0204950400.01	cis;cis;cis		0	0.017964	1.62192	0	0	0.524544	0	0	0	0	0	0	0	0	0	0	0	0	0.616227	-1.00479	normal	--	--	--	--	--	--	--	--	--	--	--	--	--	--	--	--	--	--
MSTRG.20071.7	Chr2	35883846-35910212	sense_lncRNA	OsR498G0815153800.01;OsR498G0510767800.01;OsR498G0510682900.01;OsR498G0511081200.01;OsR498G0714202400.01;Oryza_sativa_newGene_3946;OsR498G0204950700.01;OsR498G0204951800.01;OsR498G0204950400.01;OsR498G0101941000.01;OsR498G0204951900.01;OsR498G0916899800.01	trans;trans;trans;trans;trans;cis;cis;cis;cis;trans;cis;trans		0.57376	2.28839	0.269143	0.560698	1.34991	0.650095	0.032845	0.130463	0.005755	0.069697	0	0	0.803031	0.475147	1.69699	1.65212	1.40194	1.09533	0.721615	-0.339416	normal	0.414454	-1.11956	normal	0.651511	0.312784	normal	0.00285047	-3.79734	down	0.9662	0.0430941	normal	0.000430451	-5.16691	down	0.167335	0.892487	normal
MSTRG.20073.1	Chr2	35932627-35935882	lincRNA	OsR498G0510767800.01;OsR498G0815153800.01;OsR498G0714655900.01;OsR498G0204954200.01;OsR498G1018829200.01;Oryza_sativa_newGene_3947;OsR498G0511081200.01;OsR498G0714202400.01;OsR498G0204953000.01;OsR498G0511056300.01;OsR498G0408447700.01;OsR498G0916899800.01	trans;trans;trans;cis;trans;cis;trans;trans;cis;trans;trans;trans		0.396258	0.19477	0	0.33055	0.319404	0.257563	0.023613	0.004494	0.000835	0	0.060171	0.002269	0.533818	0.425499	0.167418	0.524635	0.554346	0.193562	0.696421	0.528349	normal	0.569598	0.742597	normal	0.959399	0.0391451	normal	0.0261673	-3.68389	down	0.501658	0.996192	normal	0.0044682	-3.52299	down	0.343881	0.678196	normal
MSTRG.20073.3	Chr2	35932725-35934536	lincRNA	Oryza_sativa_newGene_3947;OsR498G0714655900.01;OsR498G0815153800.01;OsR498G0916899800.01;OsR498G0204073600.01;OsR498G0306163900.01;OsR498G0511056300.01;OsR498G0204953000.01;OsR498G1119367400.01;OsR498G0408447700.01	cis;trans;trans;trans;trans;trans;trans;cis;trans;trans		0.043831	0	0.077008	0	0	0	0	0	0	0	0	0	0	0.1632	0	0	0	0	--	--	--	--	--	--	--	--	--	--	--	--	0.846495	0.446581	normal	--	--	--	--	--	--
MSTRG.20073.4	Chr2	35934626-35935882	lincRNA	OsR498G0204953000.01;OsR498G0204954200.01;Oryza_sativa_newGene_3947	cis;cis;cis		0	0	0	0	0	0	0	0	0	0	0	0	0	0	0.092894	0	0	0.120075	--	--	--	--	--	--	--	--	--	--	--	--	--	--	--	--	--	--	--	--	--
MSTRG.20074.1	Chr2	35956992-35961287	lincRNA	OsR498G0408447700.01;OsR498G0916899800.01;OsR498G0815111900.01;OsR498G0204954900.01;OsR498G0815153800.01;OsR498G0510767800.01;Oryza_sativa_newGene_3948;OsR498G0714655900.01;OsR498G1018829200.01;OsR498G0204954200.01;OsR498G0714202400.01;OsR498G0511081200.01;OsR498G0204955800.01	trans;trans;trans;cis;trans;trans;cis;trans;trans;cis;trans;trans;cis		0.445418	0.434605	0	0	0	0	0	0	0	0	0	0	0.561768	0.175428	0.1226	0.337076	0.613996	0	--	--	--	--	--	--	0.998919	0.00172198	normal	--	--	--	0.958091	0.0840087	normal	--	--	--	--	--	--
MSTRG.20074.2	Chr2	35956992-35961287	lincRNA	OsR498G0714655900.01;Oryza_sativa_newGene_3948;OsR498G0204954200.01;OsR498G1018829200.01;OsR498G0511081200.01;OsR498G0714202400.01;OsR498G0204955800.01;OsR498G0204954900.01;OsR498G0815153800.01;OsR498G0510767800.01;OsR498G0916899800.01;OsR498G0815111900.01;OsR498G0408447700.01	trans;cis;cis;trans;trans;trans;cis;cis;trans;trans;trans;trans;trans		0.033521	0.046482	0.156286	0.131883	0	0.095582	0	0	0	0	0	0	0.058196	0.092611	0.065728	0.210179	0.033666	0.029066	0.951738	-0.0774388	normal	--	--	--	0.815869	0.211703	normal	0.000794035	-7.88289	down	0.951126	0.0471017	normal	--	--	--	0.772527	0.43749	normal
MSTRG.20074.3	Chr2	35956992-35961287	lincRNA	OsR498G0916899800.01;OsR498G0815111900.01;OsR498G0408447700.01;OsR498G0204955800.01;Oryza_sativa_newGene_3948;OsR498G0714655900.01;OsR498G0204954200.01;OsR498G1018829200.01;OsR498G0714202400.01;OsR498G0511081200.01;OsR498G0510767800.01;OsR498G0815153800.01;OsR498G0204954900.01	trans;trans;trans;cis;cis;trans;cis;trans;trans;trans;trans;trans;cis		0.045642	0.171707	0.009734	0	0.081782	0	0.04436	0.041293	0.006227	0	0.059867	0.011308	0.206991	0.160007	0.152424	0.054637	0.040008	0.340325	0.470717	-1.21639	normal	0.689121	-0.490844	normal	0.621504	-0.447998	normal	0.354613	-1.14317	normal	0.224286	1.24964	normal	0.966496	-0.108455	normal	0.190684	2.56135	normal
MSTRG.20074.4	Chr2	35956992-35984114	anti-sense_lncRNA	Oryza_sativa_newGene_3948;OsR498G0714655900.01;OsR498G1018829200.01;OsR498G0204954200.01;OsR498G0511081200.01;OsR498G0714202400.01;OsR498G0204955800.01;OsR498G0815153800.01;OsR498G0204954900.01;OsR498G0510767800.01;OsR498G0916899800.01;OsR498G0408447700.01;OsR498G0511056300.01	cis;trans;trans;cis;trans;trans;cis;trans;cis;trans;trans;trans;trans		0	0	0	0	0	0	0	0	0	0	0	0	0	0	0	0.971668	0	0	--	--	--	--	--	--	--	--	--	--	--	--	--	--	--	--	--	--	--	--	--
MSTRG.20074.7	Chr2	35981316-35984114	lincRNA	OsR498G0204917900.01;OsR498G0611683000.01;Oryza_sativa_newGene_3948;OsR498G0204955800.01;OsR498G0100348300.01	trans;trans;cis;cis;trans		1.18579	0.331195	0	0.258588	0.249039	0.526668	0.239222	0.048764	0.04786	0	0.358327	0.12689	0.242999	1.21319	0	0.931266	0	0	0.759427	-0.446298	normal	0.790251	0.323095	normal	0.794589	-0.411795	normal	0.249769	-1.90706	normal	0.983998	0.0436133	normal	0.427762	-1.11914	normal	0.981133	-0.0501773	normal
MSTRG.20159.2	Chr2	36502944-36503676	lincRNA	OsR498G0714766900.01;OsR498G0307089000.01;OsR498G0204182200.01;OsR498G0917599400.01;OsR498G1119953400.01;OsR498G0916966800.01;OsR498G0305216300.01;OsR498G1221096300.01;OsR498G0408506500.01;OsR498G0917393900.01;OsR498G0204992100.01;OsR498G0102541200.01;OsR498G0713860700.01;OsR498G0204992300.01;OsR498G0204991300.01;OsR498G0816445800.01;Oryza_sativa_newGene_3968;OsR498G1018951400.01;OsR498G091757000…	trans;trans;trans;trans;trans;trans;trans;trans;trans;trans;cis;trans;trans;cis;cis;trans;cis;trans;trans;cis		0	0	0	0	0	0	0	0	0	0	0.769599	0	0	0	0	0	0	0	--	--	--	--	--	--	--	--	--	--	--	--	--	--	--	--	--	--	--	--	--
MSTRG.2021.30	Chr1	15313521-15314337	sense_lncRNA	OsR498G0100953000.01;OsR498G0510657700.01;OsR498G0100953300.01;OsR498G0100953600.01;OsR498G0409171800.01;OsR498G0100952700.01;OsR498G0100953700.01	cis;trans;cis;cis;trans;cis;cis	osa-miR1847.1	0	0	0	0	0	0	0	0	0	0	0	0	0.263153	0	0	0	0	0	--	--	--	--	--	--	--	--	--	--	--	--	--	--	--	--	--	--	--	--	--
MSTRG.20252.1	Chr2	37137583-37137886	lincRNA	OsR498G0816116200.01;OsR498G0714831300.01;OsR498G0204939300.01;OsR498G0305467700.01;OsR498G0916824900.01;OsR498G0305118700.01;OsR498G0409454900.01;OsR498G0917243800.01;OsR498G0612070600.01;OsR498G0408172900.01;OsR498G0815056400.01;OsR498G0407534800.01;OsR498G0205027800.01;OsR498G0917974900.01;OsR498G0305656700.01;OsR498G0306738200.01;OsR498G0202869300.01;OsR498G0204767600.01;OsR498G0611566100.01;…	trans;trans;trans;trans;trans;trans;trans;trans;trans;trans;trans;trans;cis;trans;trans;trans;trans;trans;trans;trans;cis;trans;cis;trans;trans;trans;trans;trans;trans;trans;trans		0	0	0	0	0	0.44574	0	0	0	0	0	0	0	0	0	0	0	0	--	--	--	--	--	--	--	--	--	--	--	--	--	--	--	--	--	--	--	--	--
MSTRG.20282.15	Chr2	37285997-37286795	anti-sense_lncRNA	OsR498G0917604500.01;OsR498G1119510100.01;OsR498G0612682100.01;OsR498G0917052600.01;OsR498G0101321300.01;OsR498G0205036800.01;OsR498G1018200600.01;OsR498G0612565500.01;OsR498G0816428500.01;OsR498G0613251900.01;OsR498G0714759000.01;OsR498G0815635100.01;OsR498G0917845200.01;OsR498G0917251300.01;OsR498G0205036600.01;OsR498G0714692000.01;OsR498G0511374600.01;OsR498G0205037100.01;OsR498G0100771800.01;…	trans;trans;trans;trans;trans;cis;trans;trans;trans;trans;trans;trans;trans;trans;cis;trans;trans;both;trans;trans;trans;cis;trans;trans;cis;trans;trans;trans;trans;cis;cis;trans;trans;trans;trans;trans		0.131432	0.245337	0	0	0.321229	0	0.169237	0.384811	0.160662	0.263183	0	0.31052	0.115886	0.290675	0.311804	0.200253	0.6339	0	0.86168	-0.317945	normal	0.652504	-0.515172	normal	0.913731	0.119577	normal	0.412031	1.01501	normal	0.418651	0.950127	normal	0.693418	0.963687	normal	0.451532	1.72973	normal
MSTRG.20284.4	Chr2	37286450-37286926	intronic_lncRNA	OsR498G0305888900.01;OsR498G0205038400.01;OsR498G0306934600.01;OsR498G0408606500.01;OsR498G0612768900.01;OsR498G1120340000.01;OsR498G0917165300.01;OsR498G0205036600.01;OsR498G0205037100.01;OsR498G0306245200.01;OsR498G0305187800.01;OsR498G0205037700.01;OsR498G0509865400.01;OsR498G0509895600.01;OsR498G0917449000.01;OsR498G0205038000.01;OsR498G0409149800.01;OsR498G0205036800.01;OsR498G0409417900.01;…	trans;cis;trans;trans;trans;trans;trans;cis;cis;trans;trans;cis;trans;trans;trans;cis;trans;cis;trans;trans;trans;trans;trans;cis;trans		0.734953	0.683498	0.683591	0.447595	0.371919	0.618571	0.460419	0	0.573184	0.540874	0	0	0.156313	0.607902	0.922534	0.478228	0	0	0.332625	-0.52046	normal	0.667573	-0.626855	normal	0.302225	-1.41412	normal	0.556552	-0.811332	normal	0.830741	-0.163758	normal	0.387565	-1.52491	normal	0.408964	-1.43101	normal
MSTRG.20333.1	Chr2	37531821-37532644	lincRNA	OsR498G0205051200.01;OsR498G0205052100.01;OsR498G0205051500.01;OsR498G0205052800.01;OsR498G0205051800.01;OsR498G0205051000.01	cis;cis;cis;cis;cis;cis		0	0.330349	0.32409	0.219482	0	0.188831	0.109013	0.151696	0.068674	0.20504	0	0	0.123111	0.168932	0.132576	0	0	0.079524	0.755953	-0.48048	normal	0.716428	-0.487572	normal	0.0909713	-2.20496	normal	0.611337	-0.696863	normal	0.77443	-0.365092	normal	0.709065	-0.906903	normal	0.268079	-2.59606	normal
MSTRG.2036.29	Chr1	15434039-15436881	lincRNA	OsR498G0408756500.01;OsR498G0100956900.01;Oryza_sativa_newGene_4009;OsR498G0100956600.01	trans;cis;cis;cis	osa-miR437	2.55045	0.830293	3.16754	1.76127	1.07088	0.948675	0	0.007827	0	0	0	0	0	0	0	0	0	0	0.251626	-0.797396	normal	--	--	--	--	--	--	1.53e-10	-8.27824	down	1.31e-07	-11.235	down	1.02e-09	-9.16426	down	1.86e-09	-9.07	down
MSTRG.20361.1	Chr2	37670834-37671234	lincRNA	OsR498G0205059100.01;Oryza_sativa_newGene_4010;Oryza_sativa_newGene_4008	cis;cis;cis		0	0	0	0	0	0	0	0.150981	0	0	0.235093	0	0	0	0	0	0	0	--	--	--	--	--	--	--	--	--	--	--	--	--	--	--	--	--	--	--	--	--
MSTRG.2042.1	Chr1	15460174-15462734	intronic_lncRNA	Oryza_sativa_newGene_4023;OsR498G0100957400.01;OsR498G0100956900.01	cis;cis;cis	osa-miR395w;osa-miR5816	0.23223	0.199896	1.05215	0.281734	0.547819	0.181728	0.045133	0.044765	0.094506	0.097794	0.180627	0.285124	0	0	0.038548	0	0.063425	0	0.532445	-0.564873	normal	0.124403	1.21107	normal	--	--	--	0.00538708	-2.64206	down	0.00743783	-4.57395	down	0.298377	-0.825447	normal	0.0231534	-3.66412	down
MSTRG.20420.1	Chr3	327003-327991	lincRNA	OsR498G0305081700.01;OsR498G0305083000.01;OsR498G0305082800.01;OsR498G0305082200.01	cis;cis;cis;cis		0	0	0	0	0	0	0	0	0	0.251382	0	0	0	0	0	0	0	0	--	--	--	--	--	--	--	--	--	--	--	--	--	--	--	--	--	--	--	--	--
MSTRG.2044.1	Chr1	15517323-15517723	lincRNA	OsR498G0100958900.01;Oryza_sativa_newGene_4046;Oryza_sativa_newGene_4039	cis;cis;cis		0	0	0	0	0	0.234667	0	0	0	0	0	0	0	0	0	0.154405	0	0.631166	--	--	--	--	--	--	--	--	--	--	--	--	--	--	--	--	--	--	0.481178	1.67111	normal
MSTRG.20446.1	Chr3	462029-462491	lincRNA	OsR498G0305092800.01;OsR498G0305092500.01	cis;cis		0	0	0	0	0	0	0	0.090226	0.589732	0	0	0	0.213936	0.155169	0.140834	0	0	0	--	--	--	--	--	--	0.00749659	-3.90329	down	--	--	--	0.00525116	6.55819	up	--	--	--	--	--	--
MSTRG.20463.1	Chr3	553401-554549	lincRNA	OsR498G0204732200.01;OsR498G0305097500.01;OsR498G0305099300.01	trans;cis;cis		0	0	0	0	0	0	0	0	0	0	0	0	0	0	0	0	0.099083	0.399624	--	--	--	--	--	--	--	--	--	--	--	--	--	--	--	--	--	--	--	--	--
MSTRG.20489.30	Chr3	696335-697216	lincRNA	OsR498G0305108100.01;OsR498G0816327700.01;OsR498G0613155600.01;OsR498G0509644700.01;OsR498G0305108000.01;OsR498G0305108300.01;OsR498G0815916400.01;Oryza_sativa_newGene_4052	cis;trans;trans;trans;cis;cis;trans;cis		1.16594	0.901126	1.5638	1.96872	1.84025	1.25101	1.03033	1.01229	1.0168	1.01057	1.26932	0.70288	1.45753	0.615652	0.54444	1.92499	0.186298	0.824903	0.337109	0.443298	normal	0.660229	-0.260703	normal	0.999505	-0.000577294	normal	0.930365	-0.0394315	normal	0.606997	-0.310796	normal	0.192268	-0.780017	normal	0.506764	-0.634271	normal
MSTRG.20497.1	Chr3	763326-766429	lincRNA	OsR498G0305110500.01;OsR498G0305111400.01;OsR498G0305110300.01;OsR498G0305111900.01	cis;cis;cis;cis		0.190336	0.085063	0	0	0	0	0	0	0	0	0	0	0	0	0	0	0	0	--	--	--	--	--	--	--	--	--	--	--	--	--	--	--	--	--	--	--	--	--
MSTRG.20585.1	Chr3	1208905-1210436	lincRNA	OsR498G0305141200.01;OsR498G0305140600.01;OsR498G0305140000.01;OsR498G0305140800.01	cis;cis;cis;cis		0	0	0	0	0	0	0	0	0	0	0	0	0	0.807977	0.147421	0	0	0	--	--	--	--	--	--	--	--	--	--	--	--	--	--	--	--	--	--	--	--	--
MSTRG.2061.1	Chr1	15612496-15613090	lincRNA	OsR498G0100962700.01;OsR498G0100963500.01;OsR498G0100964000.01;OsR498G0100964300.01	cis;cis;cis;cis		0.158835	0	0.465896	0	0	0	0	0	0.020375	0	0.120283	0	0.108866	0	0	0.089381	0	0	--	--	--	--	--	--	--	--	--	0.10961	-3.39535	normal	0.369289	-2.0059	normal	--	--	--	--	--	--
MSTRG.20759.2	Chr3	2351219-2353481	lincRNA	Oryza_sativa_newGene_4121;OsR498G0305210300.01;Oryza_sativa_newGene_4120;Oryza_sativa_newGene_4122;OsR498G0305209100.01	cis;cis;cis;cis;cis		0	0	0.109107	0	0	0	0	0	0	0	0	0	0	0	0	0	0	0	--	--	--	--	--	--	--	--	--	--	--	--	--	--	--	--	--	--	--	--	--
MSTRG.20820.1	Chr3	2820367-2820657	intronic_lncRNA	OsR498G0305236200.01;OsR498G0305235800.01	cis;cis		0.160366	0.169826	0.298183	0.167932	0	0.015709	0	0.031488	0.099663	0.215944	0.083649	0	0	0	0	0	0.20602	0	0.399683	-0.951665	normal	0.64332	0.639338	normal	--	--	--	0.163418	-1.63368	normal	0.0112936	-6.00812	down	0.900513	0.248398	normal	0.967173	-0.101249	normal
MSTRG.20858.1	Chr3	3041688-3042028	lincRNA	OsR498G0305248100.01;Oryza_sativa_newGene_4153;OsR498G0714226200.01;Oryza_sativa_newGene_4151;OsR498G0917697600.01;OsR498G0305247100.01;OsR498G0305247700.01;OsR498G0203767300.01;Oryza_sativa_newGene_4150;OsR498G0714225400.01;OsR498G0305247900.01;OsR498G0305247400.01	cis;cis;trans;cis;trans;cis;cis;trans;cis;trans;cis;cis		0.401926	0	0.04424	0	0	0	0	0	0	0	0	0.142163	0	0	0	0	0	0	--	--	--	--	--	--	--	--	--	--	--	--	--	--	--	--	--	--	--	--	--
MSTRG.20864.1	Chr3	3071715-3072041	lincRNA	OsR498G0202820500.01;OsR498G0305248900.01;Oryza_sativa_newGene_4156	trans;cis;cis		0	0	0	0	0	0	0	0	0	0	0	0	0.092948	0.161159	0	0	0	0	--	--	--	--	--	--	--	--	--	--	--	--	--	--	--	--	--	--	--	--	--
MSTRG.20888.1	Chr3	3214995-3215355	lincRNA	Oryza_sativa_newGene_4161;Oryza_sativa_newGene_4164;OsR498G0100615700.01;OsR498G0816417300.01;OsR498G0203562000.01;OsR498G1220988600.01;OsR498G0305256800.01;OsR498G0305257000.01;OsR498G0917268800.01;OsR498G0714328400.01;OsR498G0102525300.01;Oryza_sativa_newGene_4162;OsR498G0613130900.01;OsR498G0408662700.01;OsR498G0408601300.01;OsR498G0917772100.01;OsR498G0714565800.01;OsR498G0305257400.01;OsR498…	cis;cis;trans;trans;trans;trans;cis;cis;trans;trans;trans;cis;trans;trans;trans;trans;trans;cis;trans;trans;trans;trans;trans;trans;trans;trans;trans;trans;trans;trans;trans;trans;trans;trans;trans		0	0	0	0	0	0	0	0	0	0.284755	0	0	0	0	0	0	0.225042	0	--	--	--	--	--	--	--	--	--	--	--	--	--	--	--	--	--	--	--	--	--
MSTRG.2090.1	Chr1	15874851-15878451	lincRNA	OsR498G0100979300.01;OsR498G0510559900.01	cis;trans		0	0	0	0	0	0	0	0	0	0	0	0	0	0	0.195593	0	0	0	--	--	--	--	--	--	--	--	--	--	--	--	--	--	--	--	--	--	--	--	--
MSTRG.20929.1	Chr3	3417502-3419924	lincRNA	OsR498G0305270500.01;OsR498G0305270300.01;OsR498G0305271700.01;Oryza_sativa_newGene_4187	cis;cis;cis;cis		0	0	0.095744	0	0	0	0	0	0	0	0	0	0.256168	0	0	0	0	0	--	--	--	--	--	--	--	--	--	--	--	--	--	--	--	--	--	--	--	--	--
MSTRG.20929.2	Chr3	3417601-3419924	lincRNA	OsR498G0305270500.01;OsR498G0305270300.01;Oryza_sativa_newGene_4187;OsR498G0305271700.01	cis;cis;cis;cis		0.207209	0	0.043805	0	0	0	0	0	0	0	0.121052	0	0	0	0.156384	0	0	0	--	--	--	--	--	--	--	--	--	--	--	--	0.857284	-0.427086	normal	--	--	--	--	--	--
MSTRG.20955.1	Chr3	3597160-3597535	lincRNA	OsR498G0305283000.01;OsR498G0102331600.01;OsR498G0305281500.01;OsR498G0305282000.01;OsR498G0102005200.01	cis;trans;cis;cis;trans		0	0	0	0.197317	0.330437	0	0	0	0	0	0	0	0	0	0	0	0	0	--	--	--	--	--	--	--	--	--	--	--	--	--	--	--	--	--	--	--	--	--
MSTRG.20964.1	Chr3	3687753-3691025	anti-sense_lncRNA	OsR498G0306519600.01;OsR498G0305287900.01;OsR498G1018708600.01;OsR498G0305288200.01;OsR498G0305287500.01;OsR498G0305287700.01	trans;cis;trans;cis;both;cis		0	0	0	0	0	0	0	0.367921	0	0	0	0	0	0	0	0	0	0	--	--	--	--	--	--	--	--	--	--	--	--	--	--	--	--	--	--	--	--	--
MSTRG.20987.1	Chr3	3772218-3772779	lincRNA	OsR498G0305294100.01;OsR498G0305293400.01;OsR498G0305293000.01;OsR498G0305293200.01;OsR498G0305294400.01;OsR498G0305294500.01	cis;cis;cis;cis;cis;cis		0.202572	0	0.095568	0.219917	0	0.611414	0	0	0	0	0	0	0	0	0	0	0	0.256986	0.380832	1.3628	normal	--	--	--	--	--	--	--	--	--	--	--	--	--	--	--	0.441474	-1.81449	normal
MSTRG.20994.1	Chr3	3795873-3796777	anti-sense_lncRNA	OsR498G0305295700.01;OsR498G0305295300.01;OsR498G0305295600.01;OsR498G0305295200.01;OsR498G0305296600.01;OsR498G0305296300.01	both;cis;cis;cis;cis;cis		0	0.085727	0	0.034433	0	0	0	0	0	0	0	0	0	0.044986	0.119199	0	0.02941	0	--	--	--	--	--	--	0.362491	-1.37769	normal	--	--	--	0.700672	0.865545	normal	--	--	--	--	--	--
MSTRG.21086.1	Chr3	4341974-4343032	lincRNA	OsR498G0305337200.01;OsR498G0305337800.01;OsR498G0305337000.01;OsR498G0305337400.01;OsR498G0305338600.01	cis;cis;cis;cis;cis		0.364335	0	0	0.179882	0	0	0	0	0	0	0	0	0	0	0	0	0	0	--	--	--	--	--	--	--	--	--	--	--	--	--	--	--	--	--	--	--	--	--
MSTRG.21086.2	Chr3	4342019-4343032	lincRNA	OsR498G0305337800.01;OsR498G0305337000.01;OsR498G0305337400.01;OsR498G0305338600.01;OsR498G0305337200.01	cis;cis;cis;cis;cis		0.160321	0.289595	0.024955	0.141234	0.146616	0.095812	0.273365	0	0.201957	0	0	0	0	0	0.066928	0.052262	0	0	0.785313	-0.271698	normal	--	--	--	--	--	--	0.964111	0.0707856	normal	0.145433	-2.52133	normal	0.00627003	-4.98315	down	0.093446	-2.58752	normal
MSTRG.21128.1	Chr3	4575962-4577306	lincRNA	OsR498G0305352900.01;Oryza_sativa_newGene_4233;OsR498G0305353100.01;OsR498G0305354000.01;OsR498G0305354100.01	cis;cis;cis;cis;cis		0	0.138737	0	0.327903	0	0	0	0	0	0	0	0	0	0.252572	0	0.152501	0	0	--	--	--	--	--	--	--	--	--	--	--	--	--	--	--	--	--	--	--	--	--
MSTRG.21128.3	Chr3	4576008-4577306	lincRNA	OsR498G0305353100.01;Oryza_sativa_newGene_4233;OsR498G0305354100.01;OsR498G0305354000.01;OsR498G0305352900.01	cis;cis;cis;cis;cis	osa-miR5523	0	0.164502	0.177956	0.486245	0.75851	0.629687	0	0	0	0.357128	0	0.24934	0	0.223198	0	0.268225	0.280685	0.822113	0.0461895	2.19291	up	--	--	--	0.157301	1.91056	normal	--	--	--	0.822278	-0.506301	normal	0.181047	-1.6337	normal	0.737407	-0.284315	normal
MSTRG.21129.1	Chr3	4576144-4576458	lincRNA	OsR498G1222053600.01;OsR498G0305354100.01;OsR498G0305354000.01;OsR498G0305353100.01;Oryza_sativa_newGene_4233	trans;cis;cis;cis;cis		0	0.043907	0	0	0	0	0	0	0.035031	0.280713	0	0	0	0	0	0	0	0	--	--	--	--	--	--	--	--	--	--	--	--	--	--	--	--	--	--	--	--	--
MSTRG.21149.1	Chr3	4693357-4694866	intronic_lncRNA	OsR498G0305364400.01;OsR498G0305364800.01	cis;cis		0.248597	0.166893	0.221703	1.53377	1.60597	1.71703	0.170433	0	0	1.09959	0.520861	1.10811	0.249835	0.346515	0.028946	1.51668	0.685846	0.82145	9.82e-13	2.8519	up	0.0418034	2.74034	up	0.0356487	1.9075	up	0.343084	-1.73646	normal	0.903964	0.107555	normal	0.16034	-0.848253	normal	0.3908	-0.513151	normal
MSTRG.21158.3	Chr3	4733678-4734421	intronic_lncRNA	OsR498G0100722600.01;OsR498G0204021400.01;OsR498G0305367200.01;OsR498G0100451500.01;OsR498G0305366800.01;OsR498G0714543800.01;OsR498G0816502300.01;OsR498G0305367600.01;OsR498G0100715000.01;OsR498G0305367400.01;OsR498G0917310300.01	trans;trans;cis;trans;cis;trans;trans;cis;trans;cis;trans		0.046444	0.128083	0.057267	0.201418	0.11679	0	0.034231	0	0.010267	0	0.12375	0.57384	0	0	0	0.148394	0.060868	0.145155	0.69774	0.44955	normal	0.0573507	2.59594	normal	0.00159203	4.53356	up	0.0794451	-2.3094	normal	0.0117429	-6.03473	down	0.603052	1.0022	normal	0.857394	0.240636	normal
MSTRG.21172.1	Chr3	4825632-4830348	anti-sense_lncRNA	Oryza_sativa_newGene_4241;OsR498G0305371800.01;OsR498G0305371900.01;OsR498G0305372200.01;OsR498G0305371500.01	cis;both;cis;cis;cis		0.568327	1.06543	0.73346	0.75544	0.508147	1.11435	0.679291	0.197337	1.45444	0.633418	0.786145	0.332628	1.37764	1.11918	0.988861	1.24386	0.569124	0.689591	0.979664	-0.0152134	normal	0.530481	-0.5542	normal	0.322355	-0.588045	normal	0.855164	0.166644	normal	0.139056	0.689618	normal	0.519257	-0.48323	normal	0.730298	0.246117	normal
MSTRG.21172.3	Chr3	4825765-4828644	lincRNA	OsR498G0305371800.01;Oryza_sativa_newGene_4241;OsR498G0305371500.01;OsR498G0305372200.01;OsR498G0305371900.01	cis;cis;cis;cis;cis		0	0.309815	0	0	0	0	0	0	0	0	0	0	0	0	0	0	0	0	--	--	--	--	--	--	--	--	--	--	--	--	--	--	--	--	--	--	--	--	--
MSTRG.21216.1	Chr3	5119213-5119828	lincRNA	OsR498G0305389700.01;OsR498G0408124000.01;OsR498G0306208000.01;OsR498G0611574300.01;OsR498G0305391600.01	cis;trans;trans;trans;cis	osa-miR5810	0	0	0.141432	0	0	0	0	0	0	0	0	0	0	0	0	0	0	0	--	--	--	--	--	--	--	--	--	--	--	--	--	--	--	--	--	--	--	--	--
MSTRG.21232.1	Chr3	5235097-5235454	lincRNA	OsR498G0714717400.01;OsR498G0407446700.01;OsR498G1019238300.01;OsR498G1222181900.01;OsR498G0101848700.01;OsR498G0305921400.01;OsR498G1019070200.01;OsR498G0409009300.01;OsR498G0102762000.01;OsR498G1019158000.01;OsR498G0916767700.01;OsR498G0510492300.01;OsR498G0509953400.01;OsR498G0100456800.01;OsR498G0714710500.01;OsR498G0510888900.01;OsR498G1018627100.01;OsR498G0916645900.01;OsR498G0306744300.01;…	trans;trans;trans;trans;trans;trans;trans;trans;trans;trans;trans;trans;trans;trans;trans;trans;trans;trans;trans;trans;cis;trans;trans;trans;trans;cis;cis;trans;trans;trans;trans;trans;trans		0	0	0	0	0	0	0	0.212099	0	0	0	0	0	0	0	0	0	0	--	--	--	--	--	--	--	--	--	--	--	--	--	--	--	--	--	--	--	--	--
MSTRG.21243.8	Chr3	5313025-5313949	intronic_lncRNA	OsR498G0305405700.01;OsR498G0305406000.01;OsR498G0305405200.01;OsR498G0305405300.01	cis;cis;cis;cis		0.142805	0.220753	0.38857	0.269917	0.29629	0.286469	0.259675	0.713649	0.192285	0.113267	0.252852	0	0.510402	0.376756	0.09786	0.214867	0.132359	0.140561	0.745113	0.215896	normal	0.157175	-1.58342	normal	0.215274	-1.06537	normal	0.321625	0.869204	normal	0.51561	0.534752	normal	0.315759	-1.20914	normal	0.376193	-0.677811	normal
MSTRG.2131.3	Chr1	16327646-16328501	lincRNA	OsR498G0100996400.01;Oryza_sativa_newGene_4277	cis;cis		0	0.109368	0.112513	1.49803	0	0.59391	0.805674	0.571329	0.559654	1.04899	1.29487	3.40153	0.123863	0.287795	0.203866	0	0.976877	0	0.1231	2.53861	normal	0.0908501	1.26059	normal	0.793168	0.377681	normal	0.00625749	3.13419	up	0.176303	1.56558	normal	0.365147	1.34991	normal	0.736245	-0.891997	normal
MSTRG.21337.8	Chr3	5810113-5815375	anti-sense_lncRNA	OsR498G0100242400.01;OsR498G0509738100.01;OsR498G0100277200.01;OsR498G0100759400.01;OsR498G0714454900.01;OsR498G0509592800.01;OsR498G0204033800.01;OsR498G0714888800.01;OsR498G0305435900.01;OsR498G0202850300.01;OsR498G0816044700.01;OsR498G0305438000.01;OsR498G0511048600.01;OsR498G0815998500.01;OsR498G0305436400.01;OsR498G0307113800.01;OsR498G0307034800.01;OsR498G0917829900.01;OsR498G0100667900.01;…	trans;trans;trans;trans;trans;trans;trans;trans;cis;trans;trans;cis;trans;trans;cis;trans;trans;trans;trans;trans;trans;trans;trans;trans;trans;trans;trans;trans;trans;cis;trans;trans;trans;cis		0	0	0	0	0.137231	0	0	0	0	0	0	0	0	0	0	0	0	0	--	--	--	--	--	--	--	--	--	--	--	--	--	--	--	--	--	--	--	--	--
MSTRG.21354.7	Chr3	5908571-5909350	lincRNA	OsR498G0511292500.01;OsR498G0408644600.01;OsR498G0306077000.01;OsR498G0204416700.01;OsR498G0917928600.01;OsR498G0305441600.01;OsR498G0408585300.01;OsR498G0305442700.01;OsR498G0204892400.01;OsR498G0816335900.01;OsR498G0611547100.01;OsR498G0612796300.01;OsR498G0816447200.01;OsR498G0613312700.01;OsR498G0409206400.01;OsR498G1120186200.01;Oryza_sativa_newGene_4291;OsR498G0100245300.01;OsR498G091727990…	trans;trans;trans;trans;trans;cis;trans;cis;trans;trans;trans;trans;trans;trans;trans;trans;cis;trans;trans;trans;cis;trans;trans;trans		0	0.059473	0	0	0	0	0	0	0	0	0	0	0	0.473016	0	0	0.413492	0	--	--	--	--	--	--	--	--	--	--	--	--	--	--	--	--	--	--	--	--	--
MSTRG.21359.1	Chr3	5928883-5929274	intronic_lncRNA	OsR498G0305443500.01;OsR498G0305444100.01;OsR498G0305443800.01;OsR498G0305443900.01	cis;cis;cis;cis		0	0	0	0	0	0	0	0	0	0	0.126588	0	0	0	0	0	0	0	--	--	--	--	--	--	--	--	--	--	--	--	--	--	--	--	--	--	--	--	--
MSTRG.2136.1	Chr1	16376916-16379897	lincRNA	OsR498G0100560400.01;OsR498G0101940600.01;Oryza_sativa_newGene_4293;OsR498G0917615700.01;OsR498G0100998200.01	trans;trans;cis;trans;cis		0	0	0	0	0	0	0	0	0	0	0	0	0	0	0	0.318889	0	0	--	--	--	--	--	--	--	--	--	--	--	--	--	--	--	--	--	--	--	--	--
MSTRG.21395.10	Chr3	6234006-6235867	lincRNA	OsR498G0204619400.01;OsR498G0305457800.01;OsR498G0305457500.01;Oryza_sativa_newGene_4302	trans;cis;cis;cis		0	0	0	0	0	0.240395	0.356404	0	0	0	0	0	0	0	0.041112	0	0	0	--	--	--	--	--	--	--	--	--	--	--	--	--	--	--	--	--	--	--	--	--
MSTRG.21395.12	Chr3	6234102-6235867	lincRNA	OsR498G0305457500.01;Oryza_sativa_newGene_4302;OsR498G0305457800.01;OsR498G0204619400.01	cis;cis;cis;trans		0	0.113276	0	0.00086	0.096261	0	0	0.203026	0.177763	0	0.082535	0	0.023095	0	0	0	0	0	0.939393	-0.147013	normal	0.303696	-1.48637	normal	--	--	--	0.490651	1.62401	normal	--	--	--	0.93067	-0.224834	normal	--	--	--
MSTRG.21395.9	Chr3	6233615-6235867	lincRNA	OsR498G0204619400.01;OsR498G0305457400.01;OsR498G0305457800.01;OsR498G0305457500.01;Oryza_sativa_newGene_4302	trans;cis;cis;cis;cis		0	0	0.086177	0.033865	0	0	0	0.224543	0	0	0.101067	0	0.154606	0	0.018281	0.005852	0.183987	0.153339	--	--	--	--	--	--	0.667929	0.58476	normal	--	--	--	0.680444	0.995316	normal	--	--	--	0.0734501	3.30863	normal
MSTRG.21460.4	Chr3	6676145-6678131	lincRNA	OsR498G0612104600.01;OsR498G0305484500.01;OsR498G0305485300.01;OsR498G0305485800.01;Oryza_sativa_newGene_4311;OsR498G0305484900.01	trans;cis;cis;cis;cis;cis	osa-miR1850.2	0.129232	0	0	0	0	0	0	0	0	0	0	0	0	0	0	0	0	0	--	--	--	--	--	--	--	--	--	--	--	--	--	--	--	--	--	--	--	--	--
MSTRG.21501.24	Chr3	6971577-6980803	sense_lncRNA	OsR498G0203196800.01;OsR498G0305506100.01;OsR498G0305506000.01;OsR498G0305505200.01;OsR498G1119303900.01;Oryza_sativa_newGene_4321;OsR498G0305505400.01;OsR498G1120126800.01	trans;cis;cis;cis;trans;cis;cis;trans	osa-miR1436;osa-miR1439	0.143957	0.402255	0.116639	0.103518	0	0	0	0.222581	0.278424	0.118626	0	0	0.5594	0.370789	0.06232	0.044727	0	0	0.196432	-2.16165	normal	0.405196	-1.22548	normal	0.020577	-3.26171	down	0.935815	-0.134084	normal	0.493369	0.673545	normal	--	--	--	--	--	--
MSTRG.21501.27	Chr3	6971925-6980803	sense_lncRNA	Oryza_sativa_newGene_4321;OsR498G1119303900.01;OsR498G1120126800.01;OsR498G0305505400.01;OsR498G0203196800.01;OsR498G0305505200.01;OsR498G0305506100.01;OsR498G0305506000.01	cis;trans;trans;cis;trans;cis;cis;cis	osa-miR1436;osa-miR1439	0.351681	0.46872	0.080856	0.124388	0	0	0	0	0.249691	0.180019	0	0	0.016184	0.160819	0.018423	0.045282	0	0	0.175995	-2.29043	normal	--	--	--	0.288437	-1.52977	normal	0.532106	-1.37072	normal	0.0758522	-2.04104	normal	--	--	--	--	--	--
MSTRG.21501.28	Chr3	6971925-6980803	sense_lncRNA	Oryza_sativa_newGene_4321;OsR498G0203196800.01;OsR498G0305506000.01;OsR498G0305505400.01;OsR498G0305506100.01;OsR498G0305505200.01	cis;trans;cis;cis;cis;cis		0.047638	0.014173	0.032868	0.106837	0	0	0.227885	0	0.101439	0.024811	0	0	0.004616	0.107388	0.005077	0.017164	0	0.19418	0.951846	0.099701	normal	0.161034	-2.03895	normal	0.756262	0.440553	normal	0.278041	1.73747	normal	0.753309	0.400412	normal	--	--	--	0.70311	1.0395	normal
MSTRG.21501.29	Chr3	6972006-6980803	sense_lncRNA	OsR498G0203196800.01;Oryza_sativa_newGene_4321;OsR498G0305506100.01;OsR498G0305505400.01;OsR498G0305506000.01;OsR498G0305505200.01	trans;cis;cis;cis;cis;cis		0	0.397275	0.067492	0	0	0	0.108099	0.247846	0	0	0	0	0.066535	0.141995	0.033773	0.024658	0	0	--	--	--	--	--	--	0.0486766	-2.59733	down	0.92287	-0.215421	normal	0.643323	-0.789179	normal	--	--	--	--	--	--
MSTRG.2151.1	Chr1	16524329-16530476	lincRNA	OsR498G0714379800.01;OsR498G0101005100.01;OsR498G0101005400.01	trans;cis;cis		0	0	0	0	0.075755	0.29716	0	0	0	0	0	0	0	0	0	0	0	0	--	--	--	--	--	--	--	--	--	--	--	--	--	--	--	--	--	--	--	--	--
MSTRG.21532.1	Chr3	7221247-7221766	lincRNA	OsR498G0305526500.01;OsR498G0305525500.01;OsR498G0305525300.01;OsR498G0305526700.01	cis;cis;cis;cis		0	0	0.164847	0	0	0	0	0	0	0	0	0	0	0	0.235654	0.230608	0	0	--	--	--	--	--	--	--	--	--	--	--	--	--	--	--	--	--	--	--	--	--
MSTRG.21552.2	Chr3	7359131-7359943	lincRNA	OsR498G0510489900.01;OsR498G1222166700.01;OsR498G0305534100.01;OsR498G0510549600.01;OsR498G0305477500.01;OsR498G0203109900.01;OsR498G0305535200.01;OsR498G0510897600.01;OsR498G0305534300.01;OsR498G0100901100.01;OsR498G0511392000.01;OsR498G0409501400.01;OsR498G0611699900.01;OsR498G0100654500.01	trans;trans;cis;trans;trans;trans;cis;trans;cis;trans;trans;trans;trans;trans		0.087715	0.318084	0	0.046598	0	0.238774	0.101711	0.015164	0.132515	0	0.420314	0	0.093629	0.044854	0	0.309776	0	0.184752	0.786607	-0.445661	normal	0.802952	0.345662	normal	0.420376	1.13	normal	0.728982	-0.53092	normal	0.500196	-1.22578	normal	0.841108	0.513567	normal	0.620441	0.952501	normal
MSTRG.21553.5	Chr3	7361971-7365644	sense_lncRNA	OsR498G0612527500.01;OsR498G0714545000.01;OsR498G0409515900.01;OsR498G0305534100.01;OsR498G0305773700.01;OsR498G0102518800.01;OsR498G0917453900.01;OsR498G0511215100.01;OsR498G0409346400.01;OsR498G1119427200.01;OsR498G0305534300.01;OsR498G0305535200.01;OsR498G0204756500.01	trans;trans;trans;cis;trans;trans;trans;trans;trans;trans;cis;cis;trans		0	0	0	0.312616	0	0	0	0	0	0	0	0	0	0	0	0	0	0	--	--	--	--	--	--	--	--	--	--	--	--	--	--	--	--	--	--	--	--	--
MSTRG.21675.1	Chr3	8159209-8166378	lincRNA	OsR498G0408871700.01	trans		0	0.743721	0.608053	0	0	0.690697	0	0	0	0	0	0	0	0	0	0	0	0	0.742912	-0.620542	normal	--	--	--	--	--	--	--	--	--	--	--	--	--	--	--	--	--	--
MSTRG.21692.1	Chr3	8332783-8334136	lincRNA	OsR498G0714663800.01;OsR498G0305589200.01;OsR498G0306294300.01;OsR498G0306979100.01;OsR498G0815366500.01;OsR498G0613280800.01;OsR498G0305589000.01;OsR498G0305590200.01;Oryza_sativa_newGene_4387	trans;cis;trans;trans;trans;trans;cis;cis;cis		0.172254	0	0	0	0	0	0	0	0	0.178199	0	0	0	0.084697	0.043855	0	0	0	--	--	--	--	--	--	--	--	--	--	--	--	0.919679	0.220462	normal	--	--	--	--	--	--
MSTRG.21703.1	Chr3	8430655-8431263	lincRNA	OsR498G0305595200.01;OsR498G0305595600.01;OsR498G0305594900.01;OsR498G0305594600.01	cis;cis;cis;cis		0	0.33144	0.047048	0	0	0	0.061524	0	0	0	0	0	0.240669	0	0	0	0.150848	0	--	--	--	--	--	--	--	--	--	0.277413	-2.41394	normal	0.839529	-0.481936	normal	--	--	--	--	--	--
MSTRG.21720.1	Chr3	8523134-8523470	lincRNA	OsR498G0305600500.01;OsR498G0305600400.01;OsR498G0305599700.01;OsR498G0204412600.01;OsR498G0305600000.01	cis;cis;cis;trans;cis		0	0	0	0	0.330437	0	0	0	0	0.111336	0	0	0	0	0	0	0.081235	0	--	--	--	--	--	--	--	--	--	--	--	--	--	--	--	--	--	--	--	--	--
MSTRG.21804.1	Chr3	9030352-9030783	lincRNA	Oryza_sativa_newGene_4429;OsR498G0305633700.01;OsR498G0305635000.01;OsR498G0305633900.01	cis;cis;cis;cis		0	0.15448	0	0	0	0	0	0	0	0	0	0	0	0	0	0	0	0.147687	--	--	--	--	--	--	--	--	--	--	--	--	--	--	--	--	--	--	--	--	--
MSTRG.21829.1	Chr3	9151772-9152568	lincRNA	OsR498G0101427400.01;OsR498G0612304200.01;OsR498G0713400200.01;OsR498G0305643500.01;OsR498G0305643000.01;OsR498G0917838600.01;OsR498G0611962900.01;OsR498G0510885600.01;OsR498G0815203000.01;OsR498G0816310400.01;OsR498G1222162300.01;OsR498G0917555600.01;OsR498G0611871200.01;OsR498G0305643800.01;OsR498G0917799000.01;OsR498G0509644700.01;OsR498G0612937000.01;OsR498G0204862800.01;OsR498G0511459500.01;…	trans;trans;trans;cis;cis;trans;trans;trans;trans;trans;trans;trans;trans;cis;trans;trans;trans;trans;trans;trans;trans;trans;trans;trans;trans;trans;trans		0	0	0	0	0.213644	0	0	0	0	0	0	0	0	0	0	0	0	0	--	--	--	--	--	--	--	--	--	--	--	--	--	--	--	--	--	--	--	--	--
MSTRG.2186.1	Chr1	16693279-16693675	lincRNA	OsR498G0101015100.01;OsR498G0101014500.01	cis;cis		0	0	0	0	0	0	0	0	0	0	0	0	0	0	2.11052	0	0.18444	0	--	--	--	--	--	--	--	--	--	--	--	--	--	--	--	--	--	--	--	--	--
MSTRG.21874.1	Chr3	9489795-9490109	lincRNA	OsR498G0305659100.01;OsR498G0305659300.01	cis;cis		0	0	0	0	0	0	0.15267	0	0	0	0	0	0	0	0.026621	0	0	0	--	--	--	--	--	--	--	--	--	--	--	--	--	--	--	--	--	--	--	--	--
MSTRG.22006.2	Chr3	10308389-10309187	lincRNA	OsR498G0305724500.01;Oryza_sativa_newGene_4492;OsR498G0714098100.01;OsR498G0305725100.01;OsR498G0305726100.01	cis;cis;trans;cis;cis		0	0	0	0	0	0	0	0	0	0	0	0.202729	0	0	0	0	0	0	--	--	--	--	--	--	--	--	--	--	--	--	--	--	--	--	--	--	--	--	--
MSTRG.2203.1	Chr1	16733262-16743107	lincRNA	OsR498G0101017500.01;Oryza_sativa_newGene_4487;Oryza_sativa_newGene_4501;OsR498G0101018200.01;Oryza_sativa_newGene_4498	cis;cis;cis;cis;cis		0.302408	0	0.494359	0	0	0	0	0	0	0	0	0	0	0	0	0.010092	0	0	--	--	--	--	--	--	--	--	--	--	--	--	--	--	--	--	--	--	--	--	--
MSTRG.22132.1	Chr3	11143883-11144527	lincRNA	OsR498G0305784900.01;OsR498G0305786100.01;Oryza_sativa_newGene_4526;OsR498G0305786000.01	cis;cis;cis;cis		0	0	0.152664	0	0	0	0	0	0	0	0	0	0	0	0	0	0	0	--	--	--	--	--	--	--	--	--	--	--	--	--	--	--	--	--	--	--	--	--
MSTRG.2215.1	Chr1	16783894-16787058	lincRNA	OsR498G0102402300.01;OsR498G1221032200.01;Oryza_sativa_newGene_4531;OsR498G0101021000.01;OsR498G0203685900.01	trans;trans;cis;cis;trans		0.052686	0	0.138448	0	0	0.042896	0.047416	0.018233	0.131509	0	0	0	0	0	0	0	0.025343	0.018591	0.385861	-1.56277	normal	0.0212101	-3.28754	down	--	--	--	0.857159	0.264808	normal	--	--	--	--	--	--	0.81882	0.587281	normal
MSTRG.2215.2	Chr1	16783897-16787058	lincRNA	OsR498G0203685900.01;OsR498G0101021000.01;Oryza_sativa_newGene_4531;OsR498G1221032200.01;OsR498G0102402300.01	trans;cis;cis;trans;trans		0.124374	0	0.123682	0	0	0	0.237726	0	0.034312	0	0	0	0.101297	0.239663	0	0	0.103924	0	--	--	--	--	--	--	0.479708	-1.07905	normal	0.919838	0.191823	normal	0.767753	0.540469	normal	--	--	--	--	--	--
MSTRG.2215.6	Chr1	16783979-16787058	lincRNA	OsR498G0101021000.01;OsR498G0203685900.01;OsR498G1221032200.01;Oryza_sativa_newGene_4531	cis;trans;trans;cis		0.104893	0	0.008782	0	0	0.029274	0.042364	0.179079	0.115719	0	0	0	0.018832	0.020699	0.018942	0	0	0.007142	0.610347	-0.954298	normal	0.00372503	-3.99571	down	0.373465	-1.2519	normal	0.234091	1.73576	normal	0.692523	-0.601849	normal	--	--	--	--	--	--
MSTRG.22159.2	Chr3	11253857-11254674	sense_lncRNA	OsR498G0305793500.01;OsR498G0408437700.01;OsR498G0714702300.01;OsR498G0611659900.01;OsR498G0408710300.01;OsR498G0815243400.01;OsR498G0305793400.01;OsR498G0917721000.01;OsR498G0511303400.01;OsR498G0305793200.01;OsR498G0305792200.01;OsR498G0306631900.01;OsR498G0510664200.01;OsR498G0305792900.01	cis;trans;trans;trans;trans;trans;cis;trans;trans;cis;cis;trans;trans;cis		0.012487	0	0	0	0	0	0	0	0	0	0.078	0	0	0.204799	0	0.037739	0	0	--	--	--	--	--	--	--	--	--	--	--	--	--	--	--	--	--	--	--	--	--
MSTRG.22170.1	Chr3	11311687-11313537	anti-sense_lncRNA	OsR498G0305796200.01;OsR498G0305795600.01;OsR498G0305796000.01;OsR498G0305795100.01	cis;cis;both;cis		0.02241	0.016797	0	0	0	0	0.083882	0.28087	0	0	0	0	0	0.005287	0	0	0	0	--	--	--	--	--	--	--	--	--	0.14124	2.59358	normal	0.461388	-1.59553	normal	--	--	--	--	--	--
MSTRG.22183.1	Chr3	11396906-11399798	lincRNA	OsR498G0305800500.01;OsR498G0102177700.01;OsR498G0203316600.01;OsR498G0305799900.01;OsR498G0305506100.01;OsR498G0612980600.01;OsR498G0305801100.01;Oryza_sativa_newGene_4539;Oryza_sativa_newGene_4542;OsR498G0101366300.01;OsR498G1018911500.01	cis;trans;trans;cis;trans;trans;cis;cis;cis;trans;trans	osa-miR812a;osa-miR812b;osa-miR812c;osa-miR812d;osa-miR812e;osa-miR812s;osa-miR5337a;osa-miR6248;osa-miR1858a;osa-miR1858b;osa-miR5792;osa-miR812q;osa-miR812o-5p	0.148447	0.006234	0	0	0.190104	0	0	0	0.144977	0	0	0	0	0	0	0	0	0	0.933363	0.164755	normal	--	--	--	--	--	--	0.932324	0.214309	normal	--	--	--	--	--	--	--	--	--
MSTRG.22183.2	Chr3	11396906-11403601	lincRNA	OsR498G0305506100.01;OsR498G0305799900.01;OsR498G0102177700.01;OsR498G0305800500.01;OsR498G0204658200.01;OsR498G0101366300.01;Oryza_sativa_newGene_4539;OsR498G0305801100.01;Oryza_sativa_newGene_4542	trans;cis;trans;cis;trans;trans;cis;cis;cis	osa-miR5337a;osa-miR5337a;osa-miR1858a;osa-miR1858b	0	0	0	0	0	1.00952	0.462134	0.301571	0.158184	0.552824	0	1.13799	0	0	0	0	0	0	--	--	--	0.670096	0.534237	normal	--	--	--	2.19e-05	9.47465	up	--	--	--	0.816863	0.663867	normal	--	--	--
MSTRG.22204.1	Chr3	11560202-11562878	lincRNA	OsR498G0816616900.01;Oryza_sativa_newGene_4548;OsR498G0815252400.01;OsR498G0306730800.01;OsR498G0917249700.01;OsR498G0611603400.01;OsR498G0816087000.01;OsR498G0815332900.01;OsR498G0816621000.01;OsR498G0713679800.01;OsR498G1221591800.01;OsR498G0102438400.01;OsR498G0203310000.01;OsR498G0917249500.01;OsR498G0613307800.01;OsR498G0305812900.01;OsR498G0305813300.01;OsR498G0916645900.01;OsR498G081657060…	trans;cis;trans;trans;trans;trans;trans;trans;trans;trans;trans;trans;trans;trans;trans;cis;cis;trans;trans;trans;trans;trans;trans;trans;trans;trans;trans;trans;trans;trans;trans;trans		0	0	0	0	0	0	0	0.262002	0	0	0	0	0	0	0	0.196066	0	0	--	--	--	--	--	--	--	--	--	--	--	--	--	--	--	--	--	--	--	--	--
MSTRG.22209.1	Chr3	11611195-11611831	intronic_lncRNA	OsR498G0305816300.01;OsR498G0714646500.01;OsR498G0305816700.01;OsR498G0305815500.01;OsR498G0408628900.01	cis;trans;cis;cis;trans		0.157687	0.128205	0.184116	0	0	0	0.320719	0	0	0	0	0.074309	0.334019	0	0	0.355059	0.093131	0	0.00559922	-4.9161	down	--	--	--	0.917008	0.162235	normal	0.771998	-0.531517	normal	0.841539	-0.364806	normal	--	--	--	--	--	--
MSTRG.22283.1	Chr3	12135092-12135790	anti-sense_lncRNA	OsR498G0612932200.01;OsR498G0509831400.01;OsR498G0917161900.01;OsR498G0409141300.01;OsR498G0409034300.01;OsR498G0204297200.01;OsR498G0205051200.01;OsR498G0612991700.01;OsR498G0611854800.01;OsR498G0816598100.01;OsR498G0510893900.01;OsR498G0511056000.01;OsR498G0305852100.01;OsR498G0203187400.01;OsR498G1119438300.01;OsR498G0917253500.01;OsR498G0307274000.01;OsR498G0305365900.01;OsR498G0714521300.01;…	trans;trans;trans;trans;trans;trans;trans;trans;trans;trans;trans;trans;cis;trans;trans;trans;trans;trans;trans;both;trans;trans;trans;trans;trans;trans;trans;trans;trans		0	0	0	0	0	0	0.239091	0.607327	0	0.041384	0	0.291724	0	0	0.039716	0	0.289705	0	--	--	--	0.463542	-1.0224	normal	--	--	--	--	--	--	--	--	--	--	--	--	--	--	--
MSTRG.22346.1	Chr3	12651995-12652945	lincRNA	OsR498G0305888800.01;OsR498G0305888100.01;OsR498G0204984700.01;OsR498G0305888900.01;OsR498G0305888500.01	cis;cis;trans;cis;cis		0	0	0	0	0	0	0	0	0	0	0	0	0	0.121274	0	0	0	0	--	--	--	--	--	--	--	--	--	--	--	--	--	--	--	--	--	--	--	--	--
MSTRG.2235.1	Chr1	16936017-16947298	anti-sense_lncRNA	OsR498G0101028600.01;OsR498G0101028000.01;OsR498G0101027700.01	cis;cis;cis		0.397928	0.271165	0.229247	0	0	0	0.026142	0	0.036353	0	0	0	0	0.108122	0.045996	0	0	0.144157	0.00245023	-5.27333	down	--	--	--	0.931059	-0.133188	normal	0.00323246	-3.18938	down	0.0351719	-2.10829	down	--	--	--	--	--	--
MSTRG.22390.1	Chr3	12899905-12900259	lincRNA	OsR498G0510766100.01;OsR498G0305901300.01;OsR498G0305901000.01;OsR498G0305902200.01;OsR498G0307049100.01;OsR498G0305902800.01;OsR498G0305441000.01;OsR498G0612920500.01;OsR498G0305903000.01;OsR498G0613194400.01;OsR498G0306537300.01;OsR498G0409185200.01;OsR498G0409258000.01;OsR498G0612057700.01;OsR498G0917679000.01	trans;cis;cis;cis;trans;cis;trans;trans;cis;trans;trans;trans;trans;trans;trans		0	0	0	0	0	0	0	0	0	0	0.126588	0	0	0	0	0	0	0	--	--	--	--	--	--	--	--	--	--	--	--	--	--	--	--	--	--	--	--	--
MSTRG.22401.2	Chr3	12980158-12985797	intronic_lncRNA	OsR498G0305907700.01;OsR498G0305907000.01;OsR498G0305906500.01;OsR498G0305907600.01	cis;cis;cis;cis		0.002365	1.70673	0	0.013079	3.70642	0.009942	0.439088	0.076379	0	3.40522	0.010787	2.83488	0	0.259278	0.574461	0.721339	0.580883	0.60864	0.666788	0.772978	normal	0.0512993	2.53276	normal	0.417714	0.922053	normal	0.478547	-1.52508	normal	0.702933	-0.82205	normal	0.654098	0.818522	normal	0.65526	-0.70946	normal
MSTRG.22401.3	Chr3	12980158-12985797	intronic_lncRNA	OsR498G0305907600.01;OsR498G0305907000.01;OsR498G0305906500.01;OsR498G0305907700.01	cis;cis;cis;cis		0	0	0	0	0	0	0	0	0	0	0	0	0	0	0	0.766031	0	0	--	--	--	--	--	--	--	--	--	--	--	--	--	--	--	--	--	--	--	--	--
MSTRG.22401.4	Chr3	12980173-12985797	intronic_lncRNA	OsR498G0305907600.01;OsR498G0305907700.01;OsR498G0305907000.01;OsR498G0305906500.01	cis;cis;cis;cis		2.44596	1.49905	2.89192	3.10574	0	2.7265	1.80469	1.73812	0.900501	0.13133	3.38177	0	0.462729	0	0.007649	0.102526	0	0	0.864343	-0.220414	normal	0.70838	-0.467544	normal	0.371802	-1.38422	normal	0.459762	-0.417617	normal	0.013327	-3.42666	down	0.71441	-0.798003	normal	0.0146533	-5.50081	down
MSTRG.22417.14	Chr3	13078614-13080019	lincRNA	OsR498G0305916900.01;OsR498G0102460800.01;OsR498G0713834500.01;OsR498G0917615700.01;OsR498G0305916700.01;OsR498G1220967900.01;OsR498G0100031000.01;OsR498G0714771500.01;Oryza_sativa_newGene_4614;OsR498G0305915600.01	cis;trans;trans;trans;cis;trans;trans;trans;cis;cis		0	0.088438	0.315444	0	0	0	0.04696	1.38956	0	0	0	0	0.149468	0.161213	0.061175	0.045118	0.107743	0.102805	--	--	--	--	--	--	0.53209	-0.521899	normal	0.396435	1.82942	normal	0.976731	0.0404589	normal	--	--	--	0.0161112	4.54585	up
MSTRG.2243.1	Chr1	17038151-17044969	lincRNA	OsR498G0101031000.01	cis		0	0.677929	0.6083	0	0	0.274048	0	0	0	0	0	0	0	0	0	0	0	0	0.418337	-1.48353	normal	--	--	--	--	--	--	--	--	--	--	--	--	--	--	--	--	--	--
MSTRG.2245.1	Chr1	17046031-17046304	lincRNA	OsR498G0305314600.01;OsR498G0611592200.01;OsR498G0917826500.01;OsR498G0203927500.01;OsR498G0611729300.01;OsR498G0100469500.01;OsR498G0613229300.01;OsR498G0102002300.01;OsR498G0916831900.01;OsR498G0714502300.01;OsR498G0917451500.01;OsR498G0204113100.01;OsR498G1120154200.01;OsR498G0305207800.01;OsR498G0714826500.01;OsR498G0509865400.01;OsR498G0409471000.01;OsR498G0100965400.01;OsR498G0612740100.01;…	trans;trans;trans;trans;trans;trans;trans;trans;trans;trans;trans;trans;trans;trans;trans;trans;trans;trans;trans;trans;trans;trans;trans;trans;trans;trans;trans;trans;trans		0	0	0.185455	0	0	0	0	0	0	0	0	0	0	0	0	0	0	0	--	--	--	--	--	--	--	--	--	--	--	--	--	--	--	--	--	--	--	--	--
MSTRG.22477.1	Chr3	13432873-13433496	lincRNA	OsR498G0305453200.01;Oryza_sativa_newGene_4633;OsR498G0305941000.01	trans;cis;cis		0	0	0	0	0	0	0	0	0	0	0	0	0	0	0	0.097582	0.300973	0.043066	--	--	--	--	--	--	0.00315866	4.33334	up	--	--	--	--	--	--	--	--	--	0.0269566	4.59987	up
MSTRG.22485.1	Chr3	13464612-13467556	sense_lncRNA	Oryza_sativa_newGene_4635;OsR498G0509683900.01;OsR498G0305943000.01;OsR498G0612276400.01;OsR498G0612062000.01;OsR498G0511307800.01;OsR498G0305944000.01;OsR498G0305943400.01;OsR498G0612033100.01;OsR498G0815344300.01;OsR498G0305942000.01;OsR498G0510953900.01	cis;trans;cis;trans;trans;trans;cis;cis;trans;trans;cis;trans		0	0	0	0	0	0	0.132048	0	0	0	0	0	0	0	0.000629	0	0	0	--	--	--	--	--	--	--	--	--	--	--	--	--	--	--	--	--	--	--	--	--
MSTRG.22485.3	Chr3	13465775-13467427	sense_lncRNA	OsR498G0205038000.01;OsR498G1120258700.01;OsR498G0305943400.01;OsR498G0305944000.01;OsR498G0407486200.01;OsR498G1018920300.01;OsR498G0612062000.01;OsR498G1221806600.01;Oryza_sativa_newGene_4635;OsR498G0305943000.01	trans;trans;cis;cis;trans;trans;trans;trans;cis;cis	osa-miR5075	0	0	0	0	0	0	0	0	0	0.350974	0	0	0	0	0	0	0	0	--	--	--	--	--	--	--	--	--	--	--	--	--	--	--	--	--	--	--	--	--
MSTRG.22523.1	Chr3	13787315-13794490	lincRNA	--	--		0	0	0	0	0	0	0.019286	0	0	0.539647	0.467841	0	0	0	0	0	0	0	--	--	--	0.0520773	2.7452	normal	--	--	--	--	--	--	--	--	--	--	--	--	--	--	--
MSTRG.22541.1	Chr3	13902530-13903385	lincRNA	OsR498G0816274900.01;OsR498G0612335000.01;OsR498G0816109100.01;OsR498G0409063000.01;Oryza_sativa_newGene_4665;OsR498G0408544300.01;OsR498G0305963100.01;OsR498G0305237600.01;OsR498G1019016200.01;OsR498G0509633500.01;OsR498G1019048600.01;OsR498G0611699500.01;OsR498G0917267800.01;OsR498G0612244900.01;OsR498G0917853100.01;OsR498G1221004400.01;OsR498G0307247100.01;OsR498G0715015800.01;OsR498G010022040…	trans;trans;trans;trans;cis;trans;cis;trans;trans;trans;trans;trans;trans;trans;trans;trans;trans;trans;trans;trans;trans;trans;trans;cis;trans;trans;trans;trans;trans;trans;trans		0	0	0	0	0	0	0	0	0.173992	0.127019	0	0	0	0	0	0	0	0	--	--	--	--	--	--	--	--	--	--	--	--	--	--	--	--	--	--	--	--	--
MSTRG.22547.1	Chr3	13971055-13976407	lincRNA	--	--		0	0	0	0	0	0	0	0	0	0	0	0	2.00925	0.940189	1.60537	0.981128	0.675505	0.334828	--	--	--	--	--	--	0.0875106	-1.23406	normal	--	--	--	5.14e-05	9.15464	up	--	--	--	0.000319774	6.09184	up
MSTRG.22552.1	Chr3	14026002-14033613	lincRNA	--	--		0.524231	0.108324	1.11649	0	0.556773	0.175155	0	0	0	0	0	0	0	0	0	0	0	0	0.40374	-1.10669	normal	--	--	--	--	--	--	0.00331976	-7.0928	down	0.00358328	-7.10067	down	--	--	--	--	--	--
MSTRG.22622.1	Chr3	14671213-14672269	intronic_lncRNA	OsR498G0305996500.01;OsR498G0305995700.01;OsR498G0305996000.01	cis;cis;cis		0	0	0	0	0.378167	0	0	0	0	0.315523	0.129	0	0	0	0	0	0	0	--	--	--	--	--	--	--	--	--	--	--	--	--	--	--	0.880859	0.374489	normal	--	--	--
MSTRG.22667.4	Chr3	14944890-14946482	lincRNA	OsR498G0306010000.01;OsR498G0100589700.01;OsR498G0307215200.01;OsR498G0306009300.01;OsR498G1119440900.01;OsR498G0101338000.01;OsR498G1221550300.01;OsR498G0306010100.01;OsR498G0306009600.01	cis;trans;trans;cis;trans;trans;trans;cis;cis		0.508692	0	0.175123	0.266993	0	0	0.09323	0	0	0	0.505127	0	0.063078	0	0.189589	0	0	0.100107	0.635871	-0.888491	normal	--	--	--	0.63162	-0.738174	normal	0.316621	-2.24772	normal	0.574643	-1.06467	normal	--	--	--	--	--	--
MSTRG.22668.1	Chr3	14941053-14941762	lincRNA	OsR498G0306009300.01;OsR498G0306010000.01;OsR498G0306009600.01	cis;cis;cis		0	0	0.150814	0	0	0	0	0	0	0	0	0	0	0.089716	0.130395	0.079436	0	0	--	--	--	--	--	--	0.669242	-0.653572	normal	--	--	--	0.739949	0.724527	normal	--	--	--	--	--	--
MSTRG.22740.1	Chr3	15562343-15565297	anti-sense_lncRNA	OsR498G0306044400.01;OsR498G0306046100.01;OsR498G0306044100.01	cis;cis;cis		0	0	0.016522	0	0	0	0.017726	0	0.182359	0	0	0	0	0	0.065198	0	0.025437	0	--	--	--	--	--	--	--	--	--	0.260988	2.52308	normal	--	--	--	--	--	--	--	--	--
MSTRG.22808.2	Chr3	16136638-16139640	lincRNA	OsR498G0611789800.01;OsR498G0306073800.01;OsR498G0815473200.01;OsR498G0511426500.01;OsR498G0509576300.01;OsR498G0306074200.01;OsR498G0100803600.01;OsR498G0306073500.01;OsR498G0815400400.01;OsR498G0612314100.01;OsR498G0917329900.01;Oryza_sativa_newGene_4770;OsR498G0611616300.01;OsR498G0510762700.01;OsR498G0613288100.01;OsR498G0408613900.01;OsR498G0917889100.01;OsR498G0815353900.01;OsR498G061319920…	trans;cis;trans;trans;trans;cis;trans;cis;trans;trans;trans;cis;trans;trans;trans;trans;trans;trans;trans;trans;trans;trans;trans;trans;trans;trans;trans;trans;trans;trans;trans		0.032834	0.119016	0.067925	0	0	0.262489	0	0	0	0	0	0	0.11541	0	0	0	0.311565	0.375384	0.897915	0.195136	normal	--	--	--	0.360468	1.38987	normal	0.0420349	-5.0086	down	0.653338	-0.744438	normal	--	--	--	0.552775	1.38851	normal
MSTRG.2284.1	Chr1	17494269-17494661	lincRNA	OsR498G0101050000.01;OsR498G0306167000.01;Oryza_sativa_newGene_4786;OsR498G0101049400.01;Oryza_sativa_newGene_4780;OsR498G0917943500.01	cis;trans;cis;cis;cis;trans		0	0	0	0	0	0	0	0	0.184432	0	0	0	0	0	0	0	0	0	--	--	--	--	--	--	--	--	--	--	--	--	--	--	--	--	--	--	--	--	--
MSTRG.22855.1	Chr3	16651152-16651588	lincRNA	OsR498G0306106700.01;OsR498G0306107200.01;OsR498G0306107300.01	cis;cis;cis	osa-miR1439	0	0	0	0	0	0	0	0.308851	0	0	0	0	0	0	0	0	0	0	--	--	--	--	--	--	--	--	--	--	--	--	--	--	--	--	--	--	--	--	--
MSTRG.22865.2	Chr3	16737680-16738165	lincRNA	OsR498G0306113900.01;OsR498G0306114400.01;OsR498G0714077500.01;OsR498G0306113300.01;OsR498G0306114200.01;OsR498G1018914700.01;OsR498G0306113700.01;OsR498G0100439900.01;OsR498G0612524900.01;OsR498G0102787800.01;OsR498G0305473400.01;Oryza_sativa_newGene_4788	cis;cis;trans;cis;cis;trans;cis;trans;trans;trans;trans;cis		0	0	0	0	0.457793	0	0	0	0	0	0	0	0	0	0	0	0	0	--	--	--	--	--	--	--	--	--	--	--	--	--	--	--	--	--	--	--	--	--
MSTRG.22947.1	Chr3	17382679-17383251	lincRNA	OsR498G0306153100.01;OsR498G0306152500.01;OsR498G0306152700.01	cis;cis;cis		0.290025	0.552563	0.201841	1.14469	0.212581	0.387299	2.25663	1.99489	2.59966	5.70978	2.2513	1.98465	2.93801	1.85293	5.55657	2.93968	3.98351	2.47811	0.457074	0.657015	normal	0.676808	0.298999	normal	0.690485	-0.264967	normal	1.35e-05	2.81637	up	4.36e-06	3.35935	up	0.0137334	2.41637	up	0.00435403	2.56102	up
MSTRG.22964.1	Chr3	17574406-17578226	lincRNA	OsR498G0306169100.01;OsR498G0714952800.01;OsR498G0510294100.01;OsR498G0306168800.01;OsR498G0409218300.01;OsR498G0305918700.01	cis;trans;trans;cis;trans;trans		0.502911	0	0.108791	0	0	0.384483	0.182467	0.142911	0	0	0.130475	0.108441	0.042291	0.236165	0.162295	0	0.207051	0.129739	0.766874	-0.548413	normal	0.792276	-0.367007	normal	0.830526	-0.267616	normal	0.686736	-0.711039	normal	0.78957	-0.391636	normal	0.830851	-0.567454	normal	0.931081	0.214788	normal
MSTRG.22971.6	Chr3	17642909-17643596	anti-sense_lncRNA	OsR498G0306174200.01;OsR498G0611574300.01;OsR498G0306173800.01;OsR498G0306174300.01	cis;trans;cis;cis	osa-miR1439	0.068431	0.016191	0.0098	0.321887	0.598028	0	0.061936	0	0	0	0	0	0.003658	0	0	0	0.085582	0	0.0551187	2.57043	normal	--	--	--	--	--	--	0.719426	-0.642902	normal	0.153703	-2.5378	normal	--	--	--	0.191245	-2.90718	normal
MSTRG.230.2	Chr1	1310757-1311226	anti-sense_lncRNA	Oryza_sativa_newGene_4769;OsR498G0204615900.01;OsR498G0100084700.01;OsR498G0100085200.01;OsR498G0100085300.01	cis;trans;cis;cis;cis		0	0	0	0	0	0	0	0.178344	0	0	0	0	0	0	0	0.539508	0	0	--	--	--	--	--	--	--	--	--	--	--	--	--	--	--	--	--	--	--	--	--
MSTRG.23006.1	Chr3	17977888-17978261	lincRNA	OsR498G0510924200.01;OsR498G0102071200.01;OsR498G0204961100.01;OsR498G0917520400.01;OsR498G0815393500.01;OsR498G0101763300.01;OsR498G0917884600.01;OsR498G0509798200.01;OsR498G0714822200.01;OsR498G0307375500.01;OsR498G0102655800.01;OsR498G0306912500.01;OsR498G0102260300.01;Oryza_sativa_newGene_4850;OsR498G0714114400.01;OsR498G0714721300.01;OsR498G0102368800.01;OsR498G0306200600.01;OsR498G051134220…	trans;trans;trans;trans;trans;trans;trans;trans;trans;trans;trans;trans;trans;cis;trans;trans;trans;cis;trans;trans;trans;trans;trans;trans;trans;trans;trans;trans;trans;trans		0	0	0	0	0	0	0	0	0	0	0	0	0.111257	0	0	0	0	0	--	--	--	--	--	--	--	--	--	--	--	--	--	--	--	--	--	--	--	--	--
MSTRG.23126.1	Chr3	19285061-19285481	anti-sense_lncRNA	OsR498G0306279900.01;OsR498G0306279800.01;OsR498G0306279500.01;OsR498G0306279300.01	cis;cis;cis;cis		0	0	0	0.318022	0	0	0	0	0	0	0	0	0.080496	0	0	0	0	0	--	--	--	--	--	--	--	--	--	--	--	--	--	--	--	--	--	--	--	--	--
MSTRG.2314.1	Chr1	17841206-17856213	lincRNA	OsR498G0101058200.01;OsR498G0101058600.01;Oryza_sativa_newGene_4901;OsR498G0509884600.01;OsR498G0510937500.01;OsR498G0101059100.01	cis;cis;cis;trans;trans;cis		0	0	0.30703	0.058115	0	0	0.130095	0	0	0	0	0.105626	0	0	0.029382	0	0	0	--	--	--	--	--	--	--	--	--	--	--	--	--	--	--	--	--	--	--	--	--
MSTRG.2314.2	Chr1	17854246-17856213	lincRNA	Oryza_sativa_newGene_4901;OsR498G0101059100.01;OsR498G0509884600.01;OsR498G0510937500.01	cis;cis;trans;trans		0	0	0	0	0	0.216694	0	0	0.005598	0.087126	0	0	0.03863	0	0	0	0	0	--	--	--	--	--	--	--	--	--	--	--	--	--	--	--	--	--	--	--	--	--
MSTRG.2314.3	Chr1	17854613-17856213	lincRNA	OsR498G0509884600.01;OsR498G0510937500.01;OsR498G0101059100.01;Oryza_sativa_newGene_4901	trans;trans;cis;cis		0	0.003663	0	0	0	0.377379	0.067216	0	0	0.138608	0	0	0	0.060617	0	0.019458	0	0	--	--	--	--	--	--	--	--	--	--	--	--	--	--	--	--	--	--	--	--	--
MSTRG.2314.4	Chr1	17855088-17856213	lincRNA	OsR498G0101059100.01;OsR498G0509884600.01;OsR498G0510937500.01;Oryza_sativa_newGene_4901	cis;trans;trans;cis		0	0.017984	0.062782	0.049459	0	0.118581	0.00119	0	0.001919	0.019492	0	0.015699	0.0454	0.0001	0	0.014245	0	0	0.533322	0.979638	normal	0.69159	0.577673	normal	0.491393	-1.07342	normal	0.351584	-1.73797	normal	0.869306	-0.302952	normal	0.282586	-2.19412	normal	0.193149	-3.01464	normal
MSTRG.23166.1	Chr3	19568158-19568548	lincRNA	OsR498G0306299200.01	cis		0	0.027673	0.035685	0	0	0.320467	0	0	0	0	0	0.491346	0	0	0	0	0	0	0.468925	1.34645	normal	--	--	--	--	--	--	--	--	--	--	--	--	--	--	--	--	--	--
MSTRG.23167.6	Chr3	19570450-19571286	sense_lncRNA	OsR498G0306299200.01;OsR498G0306299600.01	cis;cis		0.813369	0.349301	0.240524	0.37	0	0.75898	0.33727	0.287214	0.307723	0.253558	0.517105	0	0.586357	0.185316	0.628576	0.252112	0.624081	0.083757	0.818529	-0.288746	normal	0.690667	-0.432564	normal	0.544606	-0.542632	normal	0.590309	-0.370514	normal	0.865755	0.135637	normal	0.751406	-0.608354	normal	0.987262	0.0238485	normal
MSTRG.23185.1	Chr3	19838878-19844236	lincRNA	OsR498G0306307900.01	cis		0	0	0	0.305583	0	0	0	0	0	0	0	0	0	0	0	0	0	0	--	--	--	--	--	--	--	--	--	--	--	--	--	--	--	--	--	--	--	--	--
MSTRG.23186.1	Chr3	19854397-19854816	lincRNA	OsR498G0917295600.01;OsR498G0714555900.01;OsR498G1221913200.01;OsR498G0816426400.01;OsR498G0100618000.01;OsR498G0306275300.01;OsR498G0204405600.01;OsR498G0202905400.01	trans;trans;trans;trans;trans;trans;trans;trans		0	0	0	0	0	0	0.159068	0.394623	0	0	0	0	0.091392	0	0	0.077553	0	0	--	--	--	--	--	--	--	--	--	--	--	--	--	--	--	--	--	--	--	--	--
MSTRG.23189.1	Chr3	19937727-19944746	lincRNA	OsR498G0917332200.01;OsR498G0409209500.01;OsR498G0611717600.01;OsR498G1119559800.01	trans;trans;trans;trans		0.501563	0.448774	0	0	0	0	0	0	0	0	0	0	0	0	0	0	0	0	--	--	--	--	--	--	--	--	--	--	--	--	--	--	--	--	--	--	--	--	--
MSTRG.23194.1	Chr3	20061946-20067468	lincRNA	Oryza_sativa_newGene_4932;OsR498G1221092300.01	cis;trans		0	0	0.10392	0	0	0	0	0	0	0	0	0	0	0	0	0	0	0	--	--	--	--	--	--	--	--	--	--	--	--	--	--	--	--	--	--	--	--	--
MSTRG.23207.1	Chr3	20185023-20185661	lincRNA	OsR498G1018416600.01;OsR498G0407478600.01;OsR498G0306425400.01;OsR498G0815101600.01;OsR498G1119411100.01;OsR498G0917940100.01;OsR498G1120617100.01;OsR498G0917708600.01;OsR498G0714429300.01;OsR498G0100030100.01;OsR498G0408906400.01;OsR498G0409449100.01;OsR498G0714115000.01;OsR498G0917707800.01;OsR498G0409209500.01;OsR498G0917705200.01;OsR498G0611728600.01;OsR498G0306930700.01;OsR498G0815983900.01;…	trans;trans;trans;trans;trans;trans;trans;trans;trans;trans;trans;trans;trans;trans;trans;trans;trans;trans;trans;trans;trans;trans		0	0	0	0	0.320812	0	0	0	0	0	0	0	0	0	0	0	0	0	--	--	--	--	--	--	--	--	--	--	--	--	--	--	--	--	--	--	--	--	--
MSTRG.23240.1	Chr3	20446638-20454761	lincRNA	OsR498G0204981200.01;OsR498G0307244100.01;OsR498G0305132500.01;OsR498G0917294200.01;Oryza_sativa_newGene_4965;OsR498G0408644000.01	trans;trans;trans;trans;cis;trans		0	0	0	0	0	0	0	0	0	0	0	0	0	0	0.258474	0	0	0	--	--	--	--	--	--	--	--	--	--	--	--	--	--	--	--	--	--	--	--	--
MSTRG.23260.1	Chr3	20684762-20701163	lincRNA	OsR498G0306360300.01;OsR498G0408001600.01;OsR498G0306328100.01;OsR498G1119899300.01;OsR498G0612051500.01;OsR498G0713715900.01;Oryza_sativa_newGene_4980;OsR498G0714004000.01;OsR498G0612602300.01;OsR498G0714196600.01;OsR498G0407780700.01;OsR498G1019265900.01;OsR498G0815681900.01	trans;trans;cis;trans;trans;trans;cis;trans;trans;trans;trans;trans;trans		0.241968	0.372682	0.049416	0	0	0.201061	0	0	0	0	0	0	0	0	0	0	0	0	0.342252	-1.37113	normal	--	--	--	--	--	--	0.0104341	-6.21867	down	0.0101293	-6.21963	down	--	--	--	--	--	--
MSTRG.23294.9	Chr3	21433894-21436061	lincRNA	Oryza_sativa_newGene_4999;OsR498G0306350200.01;OsR498G0306349700.01	cis;cis;cis	osa-miR5151	0	0	0	0	0	0	0	0	0	0	0	0	0	0.436342	0	0	0	0	--	--	--	--	--	--	--	--	--	--	--	--	--	--	--	--	--	--	--	--	--
MSTRG.23304.3	Chr3	21586667-21591756	lincRNA	OsR498G0306356000.01;Oryza_sativa_newGene_5005;Oryza_sativa_newGene_5002;OsR498G0306356200.01	cis;cis;cis;cis		0.089401	0	0	0	0	0	0.190039	0	0	0	0	0	0	0	0	0	0.002109	0	--	--	--	--	--	--	--	--	--	--	--	--	--	--	--	--	--	--	--	--	--
MSTRG.23306.1	Chr3	21593552-21593912	lincRNA	Oryza_sativa_newGene_5002;Oryza_sativa_newGene_5005;OsR498G0714477500.01	cis;cis;trans		0	0	0.216947	0	0	0	0.042838	0	0	0.079975	0	0	0.189688	0	0	0.183108	0	0	--	--	--	--	--	--	--	--	--	--	--	--	--	--	--	--	--	--	--	--	--
MSTRG.23330.1	Chr3	21666626-21677940	lincRNA	Oryza_sativa_newGene_5032;Oryza_sativa_newGene_5034;Oryza_sativa_newGene_5033	cis;cis;cis		0.108325	0	0	0	0	0	0	0	0	0	0	0	0	0	0	0	0	0	--	--	--	--	--	--	--	--	--	--	--	--	--	--	--	--	--	--	--	--	--
MSTRG.23336.1	Chr3	21711598-21711876	lincRNA	OsR498G0306360300.01;Oryza_sativa_newGene_5033	cis;cis		0	0	0.051786	0	0	0	0	0	0	0	0	0	0	0	0	0.337278	0	0	--	--	--	--	--	--	--	--	--	--	--	--	--	--	--	--	--	--	--	--	--
MSTRG.23339.1	Chr3	21724332-21736241	anti-sense_lncRNA	OsR498G0306360300.01;OsR498G0306360700.01;OsR498G0306361300.01	cis;cis;cis		0	0.060802	0.29395	0.659071	0	0.121166	0.053233	0	0.117326	0	0.184177	0	0	0	0	0.073156	0.026933	0	0.621114	0.837124	normal	0.917835	-0.150695	normal	--	--	--	0.732827	-0.653301	normal	--	--	--	0.37465	-2.1518	normal	0.213657	-2.33864	normal
MSTRG.2337.2	Chr1	18057341-18060355	lincRNA	OsR498G0101941000.01;OsR498G0100800900.01;OsR498G0101070200.01;OsR498G0101816100.01;Oryza_sativa_newGene_5061;OsR498G0511018700.01	trans;trans;cis;trans;cis;trans		0	0	0	0	0	0	0.194206	0	0	0.214768	0	0.141359	0	0	0	0	0	0	--	--	--	0.723801	0.517445	normal	--	--	--	--	--	--	--	--	--	--	--	--	--	--	--
MSTRG.23375.1	Chr3	22093060-22095254	lincRNA	OsR498G0202882700.01;OsR498G0917462400.01;OsR498G0102052200.01;OsR498G0511401700.01;OsR498G0204616600.01;OsR498G1221028300.01;OsR498G0713626300.01;Oryza_sativa_newGene_5063;OsR498G0917811500.01;OsR498G0713864900.01;OsR498G0510489900.01	trans;trans;trans;trans;trans;trans;trans;cis;trans;trans;trans		0.262724	0.229405	0.272247	0	0	0	0	0	0	0	0	0	0	0	0	0	0	0	0.0153489	-4.42561	down	--	--	--	--	--	--	0.00807906	-6.26575	down	0.00763902	-6.26904	down	--	--	--	--	--	--
MSTRG.23386.2	Chr3	22235005-22235641	lincRNA	OsR498G0100463300.01;OsR498G0611759200.01;OsR498G1119437500.01;OsR498G0306389000.01;OsR498G0917482100.01;OsR498G0306388200.01;OsR498G1119474600.01;OsR498G0100656400.01;OsR498G0613339700.01;OsR498G0917517800.01;OsR498G0510686600.01	trans;trans;trans;cis;trans;cis;trans;trans;trans;trans;trans		0.505487	0.372111	0.943922	0.241866	0	0.274358	1.26053	1.25215	0.546498	0.495511	1.02608	0.312337	0.512617	1.02767	0.936547	0.371229	0.630787	1.15766	0.133387	-1.5921	normal	0.258593	-0.884795	normal	0.60628	-0.353728	normal	0.175893	0.919884	normal	0.310915	0.598769	normal	0.190628	1.65295	normal	0.0864978	2.0917	normal
MSTRG.23398.1	Chr3	22331054-22331708	lincRNA	OsR498G0306395200.01;OsR498G0306393900.01;OsR498G0306394200.01	cis;cis;cis		0	0	0	0.17595	0	0.048198	0	0	0	0	0	0	0	0	0.033076	0.327407	0	0	--	--	--	--	--	--	--	--	--	--	--	--	--	--	--	--	--	--	0.802177	0.617938	normal
MSTRG.23413.3	Chr3	22448457-22449225	intronic_lncRNA	OsR498G0306399900.01;OsR498G0306399600.01;OsR498G0306400100.01;OsR498G0306399700.01	cis;cis;cis;cis		1.2374	0.260575	0.91328	1.94198	0.891153	0	1.19246	0.73774	0	0.360576	0.427132	0.287983	0.874532	0.586355	0.315867	0	1.06092	0.220381	0.893793	0.182308	normal	0.543138	-0.744361	normal	0.700856	-0.473762	normal	0.914855	-0.162386	normal	0.731897	-0.26992	normal	0.35899	-1.36067	normal	0.668814	-0.906741	normal
MSTRG.23424.1	Chr3	22515350-22515718	lincRNA	OsR498G0306403000.01	cis		0	0	0	0	0	0	0	0	0	0	0	0	0	0	0	0.112426	0	0	--	--	--	--	--	--	--	--	--	--	--	--	--	--	--	--	--	--	--	--	--
MSTRG.23435.2	Chr3	22685986-22686327	lincRNA	OsR498G1018638500.01;Oryza_sativa_newGene_5099;OsR498G0511376800.01;Oryza_sativa_newGene_5098	trans;cis;trans;cis		0	0	0	0	0	0	0	0.671176	0.990034	0	0	1.0334	0	0	1.44162	0	0.498728	0	--	--	--	0.728736	-0.506867	normal	--	--	--	--	--	--	--	--	--	--	--	--	--	--	--
MSTRG.23458.1	Chr3	22831612-22831984	intronic_lncRNA	OsR498G0306414800.01;OsR498G0306415400.01;Oryza_sativa_newGene_5112	cis;cis;cis		0	0	0.081437	0	0	0	0	0	0.191265	0	0.530683	0.390303	0	0.033323	0.117473	0	0.060104	0.018001	--	--	--	0.397183	1.23003	normal	0.859943	-0.251536	normal	--	--	--	0.61028	1.1114	normal	--	--	--	--	--	--
MSTRG.23484.1	Chr3	23108513-23108843	lincRNA	OsR498G0306428400.01	cis		0	0	0	0	0	0	0.56845	0	0	0	0	0	0	0.064507	0	0	0	0	--	--	--	--	--	--	--	--	--	--	--	--	--	--	--	--	--	--	--	--	--
MSTRG.23494.1	Chr3	23216085-23216503	lincRNA	OsR498G0306433700.01;OsR498G0306433000.01;OsR498G0306432500.01;OsR498G0306433400.01;OsR498G0306432300.01	cis;cis;cis;cis;cis		0	0.063832	0	0	0	0	0	0	0	0	0.157414	0.458866	0	0	0.244703	0.010586	0.458414	0	--	--	--	--	--	--	0.69637	0.606678	normal	--	--	--	--	--	--	--	--	--	--	--	--
MSTRG.23522.3	Chr3	23417202-23423002	anti-sense_lncRNA	OsR498G0917061900.01;OsR498G0307302800.01;OsR498G0306444400.01;OsR498G0102592700.01;OsR498G1221652500.01;OsR498G1221945300.01;OsR498G0409432400.01;OsR498G0815350700.01;OsR498G0100348800.01;OsR498G0815960600.01;OsR498G1220937300.01;OsR498G0714628300.01;OsR498G0816417300.01;OsR498G0917510300.01;OsR498G0203039100.01;OsR498G0509676800.01;OsR498G0306443900.01;OsR498G0102159600.01;OsR498G0102233600.01;…	trans;trans;cis;trans;trans;trans;trans;trans;trans;trans;trans;trans;trans;trans;trans;trans;cis;trans;trans;trans;trans;trans;trans;trans;trans;trans;trans;trans;trans;trans;trans;trans		0	0	0.103662	0	0	0	0	0	0	0	0	0	0	0	0	0	0	0	--	--	--	--	--	--	--	--	--	--	--	--	--	--	--	--	--	--	--	--	--
MSTRG.23525.14	Chr3	23472135-23473992	lincRNA	OsR498G0306449500.01;OsR498G0306448100.01;OsR498G0306449100.01;Oryza_sativa_newGene_5138	cis;cis;cis;cis		0	0	0	0	0	0	0	0	0	0.014758	0	0	0	0	0	0	0.249745	0	--	--	--	--	--	--	--	--	--	--	--	--	--	--	--	--	--	--	--	--	--
MSTRG.23525.15	Chr3	23472711-23473793	lincRNA	OsR498G0306449100.01;Oryza_sativa_newGene_5138;OsR498G0306449500.01;OsR498G0306448100.01	cis;cis;cis;cis		0	0	0	0	0	0	0	0	0	0	0.131503	0	0	0	0	0	0	0.423036	--	--	--	--	--	--	--	--	--	--	--	--	--	--	--	--	--	--	--	--	--
MSTRG.23525.8	Chr3	23467547-23473793	sense_lncRNA	OsR498G0306449500.01;OsR498G0916905400.01;OsR498G0409457600.01;OsR498G0306448100.01;OsR498G0306449100.01;Oryza_sativa_newGene_5138	cis;trans;trans;cis;cis;cis		0.747202	0.773232	0.966114	0	1.46402	1.90876	0	0.993357	0.864613	0	0.674488	0	0.503183	2.03485	0	0.868404	0.597699	0.567598	0.792663	0.362132	normal	0.489933	-1.01314	normal	0.792811	-0.342976	normal	0.939171	-0.115434	normal	0.93308	0.130766	normal	0.372643	-2.34108	normal	0.735529	-0.522043	normal
MSTRG.23526.1	Chr3	23474137-23475924	anti-sense_lncRNA	OsR498G0612221300.01;OsR498G0714656800.01;OsR498G0306449100.01;OsR498G0713682800.01;OsR498G0305754800.01;OsR498G0306449500.01;OsR498G0407847800.01;OsR498G0204604100.01;OsR498G0408696100.01;Oryza_sativa_newGene_5138;OsR498G1221673600.01;OsR498G0100214000.01;OsR498G0306448100.01;OsR498G1222139900.01;OsR498G0100455300.01;OsR498G0714778800.01;OsR498G0612008200.01;OsR498G0714639300.01;OsR498G040925820…	trans;trans;cis;trans;trans;cis;trans;trans;trans;cis;trans;trans;cis;trans;trans;trans;trans;trans;trans;trans;trans;trans;trans		0.130229	0	0	0	0	0	0.595332	0	0.387547	0.960098	2.42439	0.617557	0.432041	0.68499	0.474284	0.700052	0.328404	0.908589	--	--	--	0.206046	1.4916	normal	0.889819	0.0949074	normal	0.218098	2.6638	normal	0.00563762	3.57085	up	8.26e-05	6.74547	up	0.000366092	5.92641	up
MSTRG.23526.2	Chr3	23474267-23475924	anti-sense_lncRNA	OsR498G0306449500.01;OsR498G0714778800.01;OsR498G0306448100.01;Oryza_sativa_newGene_5138;OsR498G0306449100.01;OsR498G0203260900.01;OsR498G1018192100.01;OsR498G0407847800.01	cis;trans;cis;cis;both;trans;trans;trans		0.726346	0.941763	0.366604	0.450485	2.16769	1.98877	1.67266	3.47851	3.27916	0	3.77941	0	1.79116	0	0.303261	0.257717	2.60267	0.65989	0.180902	1.08251	normal	0.5044	-0.946987	normal	0.745504	0.444744	normal	0.00214032	2.22782	up	0.919548	0.161178	normal	0.896416	-0.291456	normal	0.903032	-0.139208	normal
MSTRG.23539.2	Chr3	23585271-23591240	lincRNA	Oryza_sativa_newGene_5141;OsR498G0306455700.01;Oryza_sativa_newGene_5140	cis;cis;cis		0.31972	0.370011	0.235807	0.222015	0.006354	0	0	0	0	0	0	0.580636	0	0	0	0	0	0	0.146011	-1.586	normal	--	--	--	--	--	--	0.00127502	-7.44252	down	0.00134625	-7.45087	down	0.726837	0.917853	normal	--	--	--
MSTRG.23572.1	Chr3	24079654-24083799	lincRNA	OsR498G0409063000.01;OsR498G0306481700.01;Oryza_sativa_newGene_5157;OsR498G0714102700.01;OsR498G0917827200.01;OsR498G0306686100.01;OsR498G0306481200.01;OsR498G0306581200.01	trans;cis;cis;trans;trans;trans;cis;trans		1.0956	1.06786	0.909647	1.30809	1.42151	1.51215	0.709107	0.763647	0.917914	0.700253	0.792334	0.556107	0.963903	1.08658	2.00294	0.996171	0.960882	0.64846	0.160233	0.425816	normal	0.404371	-0.457552	normal	0.193751	-0.754634	normal	0.722325	-0.152651	normal	0.258333	0.543286	normal	0.0244283	-1.07367	down	0.311303	-0.520989	normal
MSTRG.23572.2	Chr3	24079654-24083799	lincRNA	OsR498G0714102700.01;OsR498G0306686100.01;OsR498G0917827200.01;Oryza_sativa_newGene_5157;OsR498G0306481200.01;OsR498G0306581200.01;OsR498G0306481700.01;OsR498G0409063000.01	trans;trans;trans;cis;cis;trans;cis;trans		0.568044	0.093879	0.043198	0.15884	0.287667	0	0	0	0	0	0	0	0	0	0	0	0	0	0.675471	-0.606618	normal	--	--	--	--	--	--	0.000121623	-9.00403	down	0.000127169	-9.03791	down	--	--	--	--	--	--
MSTRG.23572.3	Chr3	24079708-24083799	lincRNA	Oryza_sativa_newGene_5157;OsR498G0917827200.01;OsR498G0306686100.01;OsR498G0714102700.01;OsR498G0306581200.01;OsR498G0306481200.01;OsR498G0409063000.01;OsR498G0306481700.01	cis;trans;trans;trans;trans;cis;trans;cis		0	0	0	0	0	0	0	0	0	0	0	0.160811	0	0	0	0	0	0	--	--	--	--	--	--	--	--	--	--	--	--	--	--	--	--	--	--	--	--	--
MSTRG.23572.4	Chr3	24079734-24083799	lincRNA	OsR498G0306481700.01;OsR498G0409063000.01;OsR498G0306481200.01;OsR498G0306581200.01;OsR498G0714102700.01;OsR498G0917827200.01;OsR498G0306686100.01;Oryza_sativa_newGene_5157	cis;trans;cis;trans;trans;trans;trans;cis		0.222126	0.053382	0.057857	0.014211	0.056069	0.210027	0.071944	0.209663	0	0.078161	0.070983	0.002215	0.147868	0.294891	0.090853	0.167606	0.148344	0.069865	0.870464	-0.177758	normal	0.507323	-0.864343	normal	0.460583	-0.551464	normal	0.992123	0.0154228	normal	0.353728	0.794291	normal	0.477536	-0.927492	normal	0.585836	0.60145	normal
MSTRG.23572.5	Chr3	24079744-24083799	lincRNA	OsR498G0409063000.01;OsR498G0306481700.01;OsR498G0306481200.01;OsR498G0306581200.01;Oryza_sativa_newGene_5157;OsR498G0714102700.01;OsR498G0917827200.01;OsR498G0306686100.01	trans;cis;cis;trans;cis;trans;trans;trans		0.563322	1.06661	0.375209	0.376573	0	0.379097	0	0	0	0	0	0	0	0	0	0	0	0	0.349523	-1.25542	normal	--	--	--	--	--	--	1.12e-06	-10.53	down	1.23e-06	-10.5402	down	--	--	--	--	--	--
MSTRG.2362.1	Chr1	18263382-18264045	lincRNA	OsR498G0101080700.01;Oryza_sativa_newGene_5185	cis;cis		0	0.072743	0	0.192459	0	0	0.062947	0	0.871528	0	0	0	0	0.208657	0.027408	0.094934	0.112177	0.083997	--	--	--	--	--	--	0.879625	0.189397	normal	0.189343	3.08103	normal	0.546757	1.37118	normal	--	--	--	0.661657	0.771094	normal
MSTRG.23626.1	Chr3	24590162-24590863	lincRNA	OsR498G0306502700.01;Oryza_sativa_newGene_5184;OsR498G0306503000.01;OsR498G0306501500.01	cis;cis;cis;cis		0.069662	0	0	0	0	0	0	0	0.250972	0	0.158608	0.208085	0	0	0.088208	0.297599	0.140026	0	--	--	--	0.899754	0.184589	normal	0.370658	1.36113	normal	--	--	--	--	--	--	--	--	--	--	--	--
MSTRG.23627.10	Chr3	24593136-24594581	lincRNA	OsR498G0511248900.01;OsR498G0306501500.01;OsR498G0611632700.01;OsR498G0306127400.01;OsR498G0714446100.01;OsR498G0306503000.01;OsR498G0408784700.01;OsR498G1120538900.01;OsR498G0816583100.01;Oryza_sativa_newGene_5184;OsR498G0306502700.01	trans;cis;trans;trans;trans;cis;trans;trans;trans;cis;cis		2.68387	0	0.26443	3.66314	3.29653	2.18486	0.00701	0	0.01708	0.008829	0.401372	0	0	0.045817	0.570252	0.527702	0.028215	0.013908	0.362166	1.36897	normal	0.128069	2.1309	normal	0.935123	-0.114847	normal	0.0087398	-5.3241	down	0.412638	-1.79316	normal	0.00190122	-4.35802	down	0.00159138	-3.74458	down
MSTRG.23627.6	Chr3	24592349-24594581	lincRNA	OsR498G1120538900.01;OsR498G0816583100.01;OsR498G0306502700.01;Oryza_sativa_newGene_5184;OsR498G0408784700.01;OsR498G0306503000.01;OsR498G0714446100.01;OsR498G0306501500.01;OsR498G0611632700.01;OsR498G0306127400.01;OsR498G0511248900.01	trans;trans;cis;cis;trans;cis;trans;cis;trans;trans;trans		0	0.154107	0	0	0.316916	0.37742	0	0.552284	0.088186	0.033299	0.325801	0	0	0.035581	0.272285	0.243792	0.201387	0	0.373919	1.54536	normal	0.558185	-0.827227	normal	0.840897	0.287647	normal	0.371201	1.88374	normal	0.671943	0.87852	normal	0.629162	-0.979878	normal	0.805602	-0.461238	normal
MSTRG.23637.1	Chr3	24697730-24698117	anti-sense_lncRNA	OsR498G0306507900.01;OsR498G0306508200.01	cis;cis		0.200025	0	0	0	0	0	0	0	0	0	0	0	0	0	0	0	0	0	--	--	--	--	--	--	--	--	--	--	--	--	--	--	--	--	--	--	--	--	--
MSTRG.23648.1	Chr3	24807165-24808852	lincRNA	OsR498G0101132500.01;OsR498G0305533900.01;OsR498G0409402600.01;Oryza_sativa_newGene_5192;OsR498G0510618200.01;OsR498G1120101100.01;OsR498G0816059800.01;OsR498G0714886900.01;OsR498G0306511400.01;OsR498G0816172000.01;OsR498G1221699700.01;OsR498G0917477200.01;OsR498G0306105000.01;OsR498G0202878100.01;OsR498G0306965400.01;OsR498G1019004200.01;OsR498G1119874400.01;OsR498G0409515900.01;OsR498G122087090…	trans;trans;trans;cis;trans;trans;trans;trans;cis;trans;trans;trans;trans;trans;trans;trans;trans;trans;trans;trans;trans;trans;trans;trans;trans;trans;trans;cis;trans;trans;trans;trans;trans		0	0.144377	0	0	0	0.293387	0	0	0	0	0	0	0	0	0	0	0	0	--	--	--	--	--	--	--	--	--	--	--	--	--	--	--	--	--	--	--	--	--
MSTRG.23650.1	Chr3	24860954-24861576	lincRNA	OsR498G0306515300.01;OsR498G0305300300.01;OsR498G0306514400.01;OsR498G1221196400.01;OsR498G0612231400.01	cis;trans;cis;trans;trans		0	0	0	0	0	0	0	0	0	0	0	0	0	0	0	0.112426	0	0	--	--	--	--	--	--	--	--	--	--	--	--	--	--	--	--	--	--	--	--	--
MSTRG.23675.2	Chr3	25124855-25138121	lincRNA	Oryza_sativa_newGene_5209;Oryza_sativa_newGene_5207;OsR498G0203663900.01	cis;cis;trans		0.102256	0.162483	0	0	0	0.134473	0	0	0	0	0.025535	0	0	0.007358	0	0.036216	0.028071	0	0.744254	-0.625456	normal	--	--	--	0.246881	1.72218	normal	--	--	--	0.0602229	-3.97221	normal	--	--	--	0.734074	-0.82712	normal
MSTRG.23675.6	Chr3	25124961-25138121	lincRNA	OsR498G0203663900.01;Oryza_sativa_newGene_5207;Oryza_sativa_newGene_5209	trans;cis;cis		0.139612	0	0.477337	0	0.126178	0	0	0	0	0	0	0	0	0	0	0.051998	0	0	0.410468	-1.59041	normal	--	--	--	--	--	--	--	--	--	--	--	--	--	--	--	--	--	--
MSTRG.23675.8	Chr3	25138561-25139193	lincRNA	OsR498G0816185600.01;Oryza_sativa_newGene_5209;Oryza_sativa_newGene_5207	trans;cis;cis	osa-miR2090	0	0.041924	0.153035	0.051702	0	0.325759	0	0.004638	0	0	0	0.021068	0.006061	0	0	0	0	0.007294	0.597661	0.859449	normal	--	--	--	--	--	--	0.142528	-3.15674	normal	0.167734	-2.94429	normal	0.156661	-3.46661	normal	0.162796	-3.34073	normal
MSTRG.23687.1	Chr3	25332467-25341806	lincRNA	OsR498G0306533900.01;OsR498G0714663800.01;OsR498G0306534100.01;OsR498G1120762900.01;OsR498G0100380300.01;OsR498G0203148300.01;OsR498G0511448600.01;OsR498G0101823100.01	cis;trans;cis;trans;trans;trans;trans;trans		0	0	0	0	0	0	0.23268	0	0	0	0	0	0	0	0	0	0	0	--	--	--	--	--	--	--	--	--	--	--	--	--	--	--	--	--	--	--	--	--
MSTRG.23700.1	Chr3	25423003-25423454	lincRNA	OsR498G0612707400.01;OsR498G0101870300.01;OsR498G0612083700.01;OsR498G0714814800.01;OsR498G0510664700.01;OsR498G0917779100.01;OsR498G0409265100.01;OsR498G0203227300.01;OsR498G0714555900.01;OsR498G0917944400.01;OsR498G0408385100.01;OsR498G0510618200.01;OsR498G0101502900.01;OsR498G0409323200.01;OsR498G0612565500.01;OsR498G0307289800.01;OsR498G1222152700.01;OsR498G0815105800.01;OsR498G0509955000.01;…	trans;trans;trans;trans;trans;trans;trans;trans;trans;trans;trans;trans;trans;trans;trans;trans;trans;trans;trans;trans;trans;trans;trans;trans;cis;cis;trans;cis;trans;trans	osa-miR2919	0	0	0.284262	0	0	0	0	0	0.048355	0	0	0.076471	0	0	0	0	0	0	--	--	--	--	--	--	--	--	--	--	--	--	--	--	--	--	--	--	--	--	--
MSTRG.23706.2	Chr3	25458257-25461046	lincRNA	Oryza_sativa_newGene_5227;OsR498G0306537300.01;OsR498G0816205300.01;OsR498G0306537600.01;OsR498G0100589700.01;OsR498G0307215200.01;OsR498G1119440900.01;Oryza_sativa_newGene_5225;OsR498G0509748400.01	cis;cis;trans;cis;trans;trans;trans;cis;trans		0.185736	0	0.620794	0	0	0	0	0	0	0	0	0.500756	0	0	0	0	0	0	--	--	--	--	--	--	--	--	--	--	--	--	--	--	--	--	--	--	--	--	--
MSTRG.23736.1	Chr3	25756819-25757288	intronic_lncRNA	OsR498G0306551000.01;OsR498G0306550700.01;OsR498G0307192200.01;OsR498G0306551300.01	cis;cis;trans;cis		0	0	0	0	0	0	0.049295	0	0	0.119677	0	0	0	0	0	0	0.24298	0.178579	--	--	--	--	--	--	--	--	--	--	--	--	--	--	--	--	--	--	--	--	--
MSTRG.23748.1	Chr3	25923761-25941761	lincRNA	OsR498G0203267400.01;Oryza_sativa_newGene_5246;OsR498G1018526300.01;OsR498G0306324700.01;OsR498G0510299400.01;OsR498G0510931500.01;OsR498G0204318700.01;OsR498G0613276500.01;OsR498G0815877000.01;OsR498G0509843700.01;OsR498G0407808500.01;OsR498G0407575500.01;OsR498G0613275500.01;OsR498G0101491700.01;OsR498G0100892300.01;OsR498G0612537600.01;OsR498G0917192300.01;OsR498G0815754700.01;OsR498G091686740…	trans;cis;trans;trans;trans;trans;trans;trans;trans;trans;trans;trans;trans;trans;trans;trans;trans;trans;trans;trans		0	0	0	0	0	0	0	0	0	0	0	0	0	0.893242	1.58864	0	0	0	--	--	--	--	--	--	--	--	--	--	--	--	--	--	--	--	--	--	--	--	--
MSTRG.2376.1	Chr1	18383954-18414327	anti-sense_lncRNA	Oryza_sativa_newGene_5253;OsR498G0101089100.01;OsR498G0101087900.01;Oryza_sativa_newGene_5282	cis;cis;cis;cis		0.032455	0	0	0.141881	0.610275	0.176679	0	0	0	0	0	0	0	0	0	0	0	0	0.00264244	4.08348	up	--	--	--	--	--	--	--	--	--	--	--	--	0.00520931	-5.33573	down	0.00501521	-5.27451	down
MSTRG.23761.1	Chr3	26100965-26101680	lincRNA	--	--		0	0	0	0	0	0	0	0.050048	0	0	0	0.298211	0	0.08091	0	0	0	0	--	--	--	--	--	--	--	--	--	--	--	--	--	--	--	--	--	--	--	--	--
MSTRG.23789.10	Chr3	26323627-26324544	sense_lncRNA	OsR498G0306577200.01	cis		0	0	0	0	0	0	0	0	0	0	0	0	0.335305	1.24248	0.586247	1.13102	0.816851	0.86085	--	--	--	--	--	--	0.760561	0.212595	normal	--	--	--	5.79e-05	9.17449	up	--	--	--	2.15e-07	7.7264	up
MSTRG.23790.2	Chr3	26337402-26338279	lincRNA	OsR498G0612740400.01;OsR498G1119432500.01;Oryza_sativa_newGene_5270;OsR498G0204006300.01;OsR498G0408385000.01;OsR498G1120668500.01;OsR498G0714766000.01	trans;trans;cis;trans;trans;trans;trans	osa-miR1439;osa-miR1436;osa-miR2922	0	0	0.382676	0.048648	0.193295	0.169218	0.453843	0	0.001709	0.161151	0.25781	0.387219	0.13697	0.229254	0.206053	0	0.095655	0	0.939604	0.129764	normal	0.652478	0.589241	normal	0.0674277	-2.15929	normal	0.917734	0.26113	normal	0.68739	0.757329	normal	0.299071	0.94605	normal	0.273722	-1.80508	normal
MSTRG.23807.1	Chr3	26456535-26457667	intronic_lncRNA	OsR498G0306587000.01;OsR498G0306586700.01	cis;cis		0.137491	0.110021	0.07039	0.114848	0	0	0.06162	0	0	0	0	0	0	0.115183	0.09169	0	0	0.097646	0.403317	-1.16518	normal	--	--	--	0.611762	-0.778683	normal	0.139338	-2.31631	normal	0.680837	-0.491686	normal	--	--	--	--	--	--
MSTRG.23807.2	Chr3	26457148-26457975	intronic_lncRNA	OsR498G0306586700.01;OsR498G0306587000.01	cis;cis		0	0	0.000372	0	0.129006	0.122121	0	0	0	0.100635	0	0	0.168321	0	0	0	0	0	0.0564727	3.28363	normal	--	--	--	--	--	--	--	--	--	--	--	--	0.559584	-1.4008	normal	--	--	--
MSTRG.23808.1	Chr3	26459255-26462506	anti-sense_lncRNA	OsR498G0612916600.01;OsR498G1222098700.01;OsR498G0714945200.01;OsR498G0204843700.01;OsR498G0714516800.01;OsR498G0306586700.01;OsR498G1119820100.01;OsR498G0613163800.01;OsR498G0409458800.01;OsR498G1119821500.01;OsR498G0917714500.01;OsR498G0306587300.01;OsR498G0204165800.01;OsR498G1019175400.01;OsR498G0509827700.01;OsR498G0305478700.01;OsR498G0306587000.01;OsR498G1119823100.01	trans;trans;trans;trans;trans;cis;trans;trans;trans;trans;trans;cis;trans;trans;trans;trans;cis;trans		0	0	0	0	0	0	0	0	0	0	0	0	0.130302	0	0	0	0	0	--	--	--	--	--	--	--	--	--	--	--	--	--	--	--	--	--	--	--	--	--
MSTRG.23815.1	Chr3	26538094-26538955	lincRNA	Oryza_sativa_newGene_5286;OsR498G0306593000.01;OsR498G0306592200.01	cis;cis;cis		0	0	0.251919	0	0	0	0	0	0	0	0	0	0.10127	0	0	0	0	0	--	--	--	--	--	--	--	--	--	--	--	--	--	--	--	--	--	--	--	--	--
MSTRG.23858.1	Chr3	26991238-27021973	lincRNA	Oryza_sativa_newGene_5301;OsR498G0306620900.01;OsR498G0510757800.01;OsR498G0306617800.01;OsR498G0408557200.01;Oryza_sativa_newGene_5297;OsR498G0306620500.01	cis;cis;trans;cis;trans;cis;cis		0.883245	0.436697	1.05767	0.445801	0.815893	1.08959	0	0	0	0	0	0.497048	0	0	0	0	0	0	0.996534	0.00312394	normal	--	--	--	--	--	--	0.00104047	-7.59216	down	0.00114499	-7.60192	down	0.167871	-2.32376	normal	0.000985133	-5.61024	down
MSTRG.23873.3	Chr3	27157530-27161212	lincRNA	OsR498G0306626600.01;OsR498G0306628100.01;Oryza_sativa_newGene_5307	cis;cis;cis		0	0	0	1.37992	0	0.212186	0	0	0	0	0	0	0	0	0	0	0	0	--	--	--	--	--	--	--	--	--	--	--	--	--	--	--	--	--	--	--	--	--
MSTRG.23878.12	Chr3	27235093-27237924	sense_lncRNA	OsR498G0306633100.01	cis	osa-miR1435;osa-miR2101-5p	0.718283	1.09386	1.15416	2.06718	1.68381	1.32319	1.40931	0.426512	0.834706	1.3783	1.07263	1.51748	1.18661	1.13355	1.14	1.46778	0	0.672708	0.105408	0.717979	normal	0.549413	0.387785	normal	0.603197	-0.678689	normal	0.967864	-0.0251398	normal	0.298451	0.364963	normal	0.467465	-0.380662	normal	0.499433	-1.11279	normal
MSTRG.23889.1	Chr3	27377160-27410054	sense_lncRNA	OsR498G0611805100.01;OsR498G0306646100.01;OsR498G0510920000.01;OsR498G0816401400.01;OsR498G0306644400.01;OsR498G1120604200.01;OsR498G0306644700.01;OsR498G0917402100.01;OsR498G0202818400.01;OsR498G0306643800.01;OsR498G0509938900.01	trans;cis;trans;trans;cis;trans;both;trans;trans;cis;trans		0.08046	0.286508	0.080161	0.121597	0	0.03676	0.273167	0.073651	0.495513	0.306936	0.123866	0.121171	0.369883	0.367742	0.316228	0.25755	0.34457	0.075208	0.314654	-1.19123	normal	0.489103	-0.635726	normal	0.371859	-0.63472	normal	0.312703	1.04363	normal	0.0725212	1.33192	normal	0.230267	1.57567	normal	0.107362	2.10653	normal
MSTRG.23972.1	Chr3	28021188-28021767	sense_lncRNA	Oryza_sativa_newGene_5333;OsR498G0509738100.01;OsR498G0306685400.01;OsR498G0917046000.01;OsR498G0714458300.01;Oryza_sativa_newGene_5331;OsR498G0306684400.01;OsR498G0306503400.01;OsR498G0306684200.01;OsR498G0408171900.01	cis;trans;cis;trans;trans;cis;cis;trans;cis;trans	osa-miR818a;osa-miR818b;osa-miR818c;osa-miR818d;osa-miR818e	0	0	0	0	0	0	0	0	0	0	0	0	0	0	0.339792	0	0	0	--	--	--	--	--	--	--	--	--	--	--	--	--	--	--	--	--	--	--	--	--
MSTRG.23988.2	Chr3	28325677-28326705	sense_lncRNA	OsR498G0306694600.01;OsR498G0306695000.01;OsR498G0306696300.01;OsR498G0306695500.01;OsR498G0611682700.01;OsR498G0306695700.01;OsR498G0203451500.01	cis;cis;cis;cis;trans;cis;trans		3.75698	4.05989	3.6534	2.66318	2.27344	0	3.44261	0	5.32824	2.83997	0	2.8902	4.83418	3.41314	0	2.04279	2.69815	0	0.419381	-1.11504	normal	0.75792	-0.445454	normal	0.695753	-0.595413	normal	0.907372	-0.199005	normal	0.844663	-0.321436	normal	0.922897	0.216281	normal	0.944142	0.154986	normal
MSTRG.2402.1	Chr1	18582461-18582933	lincRNA	Oryza_sativa_newGene_5354;OsR498G0101094800.01;OsR498G0101094500.01	cis;cis;cis		0	0	0	0	0.219191	0	0	0	0	0	0	0	0	0	0	0	0	0	--	--	--	--	--	--	--	--	--	--	--	--	--	--	--	--	--	--	--	--	--
MSTRG.24027.1	Chr3	28716999-28717369	lincRNA	OsR498G0611806700.01;OsR498G0306724800.01;OsR498G0306723300.01;OsR498G0714935700.01	trans;cis;cis;trans		0.817579	0.657432	0.338176	1.28759	0.213869	0.835167	0	0	0	0	0	0	0.948202	1.78075	1.00819	1.15114	0.963289	0.258066	0.699381	0.326723	normal	--	--	--	0.366621	-0.701341	normal	0.000852991	-7.71463	down	0.0532485	1.15066	normal	0.000821499	-6.20818	down	0.845266	0.206398	normal
MSTRG.24087.2	Chr3	29144774-29145147	lincRNA	OsR498G0306759300.01;OsR498G0306756900.01	cis;cis		0	0.296086	0	0	0	0	0	0	0	0	0.072474	0	0.295665	0	0	0	0	0	--	--	--	--	--	--	--	--	--	--	--	--	--	--	--	--	--	--	--	--	--
MSTRG.24131.1	Chr3	29556607-29557604	lincRNA	OsR498G0611920800.01;OsR498G0409524600.01;OsR498G0714615800.01;OsR498G0816385500.01;OsR498G0305766100.01;OsR498G0815597900.01;OsR498G0100322800.01;OsR498G1119454400.01;OsR498G1018810100.01;OsR498G0203297900.01;OsR498G0815593400.01;OsR498G0713432400.01;OsR498G0714639300.01;OsR498G0204416700.01;OsR498G0204940000.01;OsR498G0305597100.01;OsR498G0306745700.01;OsR498G0101823100.01;OsR498G0815309100.01;…	trans;trans;trans;trans;trans;trans;trans;trans;trans;trans;trans;trans;trans;trans;trans;trans;trans;trans;trans;trans;cis;trans;trans;trans;trans;trans;trans;trans;trans;trans;trans		0	0	0	0	0	0	0.108559	0.084427	0.171696	0.189519	0	0.391054	0	0	0	0	0	0	--	--	--	0.775732	0.339291	normal	--	--	--	0.0155241	5.83703	up	--	--	--	--	--	--	--	--	--
MSTRG.24220.1	Chr3	30219485-30219846	lincRNA	OsR498G0511247700.01;OsR498G1019042200.01;OsR498G1221699700.01;OsR498G0408616800.01;OsR498G0305450200.01;OsR498G1120405900.01;OsR498G0408950500.01;OsR498G0611937900.01;OsR498G0306827000.01;OsR498G0510884300.01;OsR498G0204696500.01;OsR498G0306824800.01;OsR498G0101132500.01;OsR498G0815063200.01;OsR498G0306825400.01;OsR498G0203129800.01;OsR498G0815985000.01;OsR498G1018470200.01;OsR498G1018986900.01;…	trans;trans;trans;trans;trans;trans;trans;trans;cis;trans;trans;cis;trans;trans;cis;trans;trans;trans;trans;cis;trans;trans;trans;cis;trans;trans;trans;trans;trans;trans;trans;trans;trans;trans;trans		0.008289	0	0	0	0	0	0	0	0.015575	0	0	0.28955	0	0	0	0.008578	0	0	--	--	--	--	--	--	--	--	--	--	--	--	--	--	--	--	--	--	--	--	--
MSTRG.24220.2	Chr3	30219485-30219846	lincRNA	OsR498G0816583100.01;OsR498G1018987100.01;OsR498G1222159700.01;OsR498G0306738300.01;OsR498G0203419700.01;OsR498G0100487200.01;OsR498G0305158600.01;OsR498G0305096200.01;OsR498G0917060600.01;OsR498G0305200000.01;OsR498G0409475700.01;OsR498G0306826000.01;OsR498G0102083800.01;OsR498G0204976400.01;Oryza_sativa_newGene_5415;OsR498G0204392000.01;OsR498G1018986900.01;OsR498G0815985000.01;OsR498G030682540…	trans;trans;trans;trans;trans;trans;trans;trans;trans;trans;trans;cis;trans;trans;cis;trans;trans;trans;cis;trans;trans;trans;cis;trans;trans;trans;trans;cis;trans;trans;trans;trans;trans;trans;trans		0	0	0	0	0	0	0	0	0	0	0	0.142239	0	0	0	0	0	0	--	--	--	--	--	--	--	--	--	--	--	--	--	--	--	--	--	--	--	--	--
MSTRG.24243.1	Chr3	30389150-30390072	lincRNA	OsR498G0306832800.01;OsR498G0306833100.01;OsR498G0816116900.01;OsR498G0611508500.01;OsR498G0306832100.01;OsR498G1221729000.01;OsR498G0714548300.01;Oryza_sativa_newGene_5425;OsR498G0306956600.01	cis;cis;trans;trans;cis;trans;trans;cis;trans	osa-miR5160;osa-miR5540	0	0.016625	0.047311	0.147063	0	0.090482	0	0	0	0	0.033774	0	0	0.046178	0	0	0	0	0.284942	1.62411	normal	--	--	--	--	--	--	--	--	--	0.911202	-0.246803	normal	0.2524	-2.66523	normal	--	--	--
MSTRG.2426.1	Chr1	18724772-18725027	lincRNA	OsR498G0101103600.01;OsR498G0101103300.01;OsR498G0101102800.01	cis;cis;cis		0	0	0.144631	0	0	0	0	0	0	0	0	0	0	0	0	0	0	0	--	--	--	--	--	--	--	--	--	--	--	--	--	--	--	--	--	--	--	--	--
MSTRG.24277.2	Chr3	30720139-30720727	lincRNA	OsR498G0306860100.01;OsR498G1120668500.01;OsR498G0306859600.01;Oryza_sativa_newGene_5433;OsR498G0204006300.01	cis;trans;cis;cis;trans	osa-miR1439	0	0	0	0	0	0	0	0	0	0.193594	0	0	0	0	0	0	0	0	--	--	--	--	--	--	--	--	--	--	--	--	--	--	--	--	--	--	--	--	--
MSTRG.24283.1	Chr3	30789371-30804512	anti-sense_lncRNA	OsR498G0306864100.01	cis		0	0	0	0	0	0	0	0	0	0	0	0	0.412885	0.880118	0.601657	0.747407	0.346545	0	--	--	--	--	--	--	0.497236	-0.690863	normal	--	--	--	0.00153123	7.40652	up	--	--	--	--	--	--
MSTRG.24299.1	Chr3	30903683-30904155	lincRNA	Oryza_sativa_newGene_5444;OsR498G0408918500.01;OsR498G0306869300.01;OsR498G0306870000.01;OsR498G0306869600.01;OsR498G0306870200.01	cis;trans;cis;cis;cis;cis		0.281413	0	0	0	0	0	0.056261	0	0	0	0	0	0	0	0	0	0	0	--	--	--	--	--	--	--	--	--	--	--	--	--	--	--	--	--	--	--	--	--
MSTRG.24309.1	Chr3	30950920-30955638	anti-sense_lncRNA	OsR498G0102408000.01;OsR498G0306871600.01;OsR498G0306871300.01;OsR498G0101105700.01;OsR498G0509831700.01;OsR498G0102057400.01	trans;cis;cis;trans;trans;trans		0	0	0	0	0	0	0	0	0.501389	0	0	0	0	0	0	0	0	0	--	--	--	--	--	--	--	--	--	--	--	--	--	--	--	--	--	--	--	--	--
MSTRG.2432.4	Chr1	18750404-18753254	lincRNA	Oryza_sativa_newGene_5447;OsR498G0305441100.01;OsR498G0612469900.01;OsR498G0101104400.01;OsR498G0101105500.01;OsR498G0203685900.01;OsR498G1221032200.01;OsR498G0101104100.01	cis;trans;trans;cis;cis;trans;trans;cis		0	0.577226	0	0	0	0	0.868003	0.370868	0.064592	0.809265	0.767816	0.518756	0.135066	0.117718	0.46623	0.126696	0.366561	0.21718	--	--	--	0.618675	0.453597	normal	0.915002	-0.092661	normal	0.614188	1.03712	normal	0.85117	0.37893	normal	2.03e-06	7.23875	up	0.00046022	5.98091	up
MSTRG.24358.1	Chr3	31345710-31349698	lincRNA	OsR498G0306898600.01;OsR498G0306897300.01;Oryza_sativa_newGene_5455	cis;cis;cis	osa-miR2873c	0.329453	0	0	0.30472	0.059858	0	0	0	0	0	0	0.135319	0	0	0.012002	0	0	0	0.932651	0.162432	normal	--	--	--	--	--	--	--	--	--	--	--	--	0.54535	-1.5015	normal	--	--	--
MSTRG.24433.3	Chr3	31925550-31925838	lincRNA	Oryza_sativa_newGene_5473;Oryza_sativa_newGene_5475;Oryza_sativa_newGene_5474	cis;cis;cis		0	0.051339	0	0.121547	0	0	0	0	0	0	0	0	0	0	0	0	0	0	--	--	--	--	--	--	--	--	--	--	--	--	--	--	--	--	--	--	--	--	--
MSTRG.24443.1	Chr3	31983555-31984171	lincRNA	OsR498G0306937500.01;OsR498G0306936500.01;OsR498G0306937800.01	cis;cis;cis		0.276503	0	0	0	0	0	0	0	0	0	0	0	0.104732	0	0	0	0	0	--	--	--	--	--	--	--	--	--	--	--	--	--	--	--	--	--	--	--	--	--
MSTRG.24459.1	Chr3	32092195-32092560	lincRNA	OsR498G0917748700.01;OsR498G0306945000.01;OsR498G0306944200.01	trans;cis;cis		0	0	0	0	0	0	0	0	0	0	0	0	0	0.174914	0	0	0	0	--	--	--	--	--	--	--	--	--	--	--	--	--	--	--	--	--	--	--	--	--
MSTRG.24460.1	Chr3	32092667-32093153	lincRNA	OsR498G0511435300.01;OsR498G0306944200.01;OsR498G1119652700.01;OsR498G0306945000.01;OsR498G0101567200.01;OsR498G0307102300.01;OsR498G0917150000.01;OsR498G1120707800.01;OsR498G0714600800.01;OsR498G0612866900.01;OsR498G0306956300.01;OsR498G0917849600.01;OsR498G0511187500.01;OsR498G1120234600.01	trans;cis;trans;cis;trans;trans;trans;trans;trans;trans;trans;trans;trans;trans		0.191493	0.068754	0.236294	0.088361	0	0	0.561854	0	0	0	0.473473	0.54066	0	0.080797	0.100421	0.456421	0.272282	0	0.128811	-2.06718	normal	0.730675	0.50411	normal	0.264911	1.4826	normal	0.962289	0.0901479	normal	0.295244	-1.20936	normal	0.139249	3.36753	normal	0.141357	3.15533	normal
MSTRG.24499.2	Chr3	32384261-32384674	lincRNA	OsR498G0306960100.01;OsR498G0306958900.01;OsR498G0306973000.01;Oryza_sativa_newGene_5497;OsR498G0203548000.01;OsR498G0306031300.01;OsR498G1221432700.01	cis;cis;trans;cis;trans;trans;trans		693.866	399.788	414.818	497.871	403.896	559.639	0	0	0	0	0	0	0	0	0	0	0	0	0.868051	-0.0736045	normal	--	--	--	--	--	--	2.28e-19	-16.3327	down	2.29e-19	-16.3664	down	4.35e-27	-15.5057	down	1.71e-26	-15.4083	down
MSTRG.24529.4	Chr3	32590054-32591141	lincRNA	OsR498G0101940600.01;OsR498G0306974800.01;OsR498G0306975200.01;OsR498G0306975400.01;OsR498G0306973500.01;OsR498G0917463900.01;Oryza_sativa_newGene_5504;OsR498G0306974100.01	trans;cis;cis;cis;cis;trans;cis;cis		0.062391	0.053925	0	0.277498	0.292258	0	0.400085	0	0	0	0	0	0.050514	0	0	0	0	0	0.242306	1.7889	normal	--	--	--	--	--	--	0.568903	1.3433	normal	0.659381	-0.955713	normal	--	--	--	--	--	--
MSTRG.24540.1	Chr3	32733801-32734116	intronic_lncRNA	OsR498G0306979100.01;OsR498G0306979600.01;OsR498G0306979300.01	cis;cis;cis		0	0	0	0	0	0	0	0	0	0	0	0	0	0	0	0	0.495408	0	--	--	--	--	--	--	--	--	--	--	--	--	--	--	--	--	--	--	--	--	--
MSTRG.24626.5	Chr3	33271524-33272726	sense_lncRNA	OsR498G0714712900.01;OsR498G0611853300.01;OsR498G0307008100.01;OsR498G0408726600.01;OsR498G0409221200.01;OsR498G0612938100.01;OsR498G0307007300.01;OsR498G0409319800.01;OsR498G0815995400.01;OsR498G0305986500.01;OsR498G0613093400.01;OsR498G0714651300.01;OsR498G0510612700.01;OsR498G0307007700.01;OsR498G0307008000.01;OsR498G0307007600.01;OsR498G0307008400.01;OsR498G0713897300.01;OsR498G0713593700.01;…	trans;trans;cis;trans;trans;trans;cis;trans;trans;trans;trans;trans;trans;cis;cis;cis;cis;trans;trans;trans;trans;trans;trans;trans;trans;trans;trans;trans;trans;trans		0	6.90318	9.0523	5.20166	9.12327	0	4.4973	0	11.2505	4.19933	3.99278	4.97901	10.8937	6.31844	2.98242	11.0924	0	2.68954	0.924504	-0.175204	normal	0.807551	-0.318373	normal	0.681234	-0.553612	normal	0.951964	0.137824	normal	0.79054	0.447611	normal	0.959604	-0.079784	normal	0.964354	0.105245	normal
MSTRG.24626.7	Chr3	33271543-33272726	sense_lncRNA	OsR498G0305625300.01;OsR498G0917845200.01;OsR498G0307008400.01;OsR498G1221663400.01;OsR498G0917532300.01;OsR498G0917393900.01;OsR498G0101989700.01;OsR498G0306828100.01;OsR498G0408403700.01;OsR498G0307284200.01;OsR498G0815539300.01;OsR498G0511417200.01;OsR498G0917480300.01;OsR498G0100526000.01;OsR498G0307007300.01;OsR498G0510765500.01;OsR498G0204758000.01;OsR498G0307295800.01;OsR498G0612938100.01;…	trans;trans;cis;trans;trans;trans;trans;trans;trans;trans;trans;trans;trans;trans;cis;trans;trans;trans;trans;trans;cis;trans;cis;trans;trans;cis;trans;cis;trans;trans;trans		0	1.29556	2.13868	0	0	1.49213	0	6.24858	0	0	0	0	0	1.66676	0	0.151128	0	0	0.690635	-0.780847	normal	--	--	--	--	--	--	0.729322	0.907506	normal	0.76331	-0.762382	normal	--	--	--	--	--	--
MSTRG.24626.8	Chr3	33271543-33272726	sense_lncRNA	OsR498G0204917900.01;OsR498G0815268500.01;OsR498G0917202900.01;OsR498G1019068000.01;OsR498G0307007600.01;OsR498G0612084300.01;OsR498G0307008000.01;OsR498G0714820100.01;OsR498G0305428000.01;OsR498G0307007700.01;OsR498G0917517800.01;OsR498G0612883100.01;OsR498G0511417200.01;OsR498G0305940000.01;OsR498G0714987100.01;OsR498G0611993700.01;OsR498G0307008400.01;OsR498G0305191400.01;OsR498G0917877900.01;…	trans;trans;trans;trans;cis;trans;cis;trans;trans;cis;trans;trans;trans;trans;trans;trans;cis;trans;trans;trans;trans;trans;cis;trans;cis;trans;trans;trans;trans;trans;trans;trans;trans;trans;trans;trans		0	2.59757	1.74915	0	0	0.405396	0.079131	1.82747	2.31481	0.179269	0	3.69795	0	0	0	0	0.334721	0	0.222096	-2.32723	normal	0.829245	-0.293178	normal	--	--	--	0.914303	0.191787	normal	--	--	--	0.227605	3.14841	normal	--	--	--
MSTRG.24634.1	Chr3	33313594-33316700	lincRNA	OsR498G0307010100.01;OsR498G0611510600.01;OsR498G0307009500.01;OsR498G0307010000.01	cis;trans;cis;cis		0	0	0	0	0	0.14858	0	0	0	0	0	0	0	0	0	0	0	0	--	--	--	--	--	--	--	--	--	--	--	--	--	--	--	--	--	--	--	--	--
MSTRG.24721.1	Chr3	34023511-34024287	intronic_lncRNA	OsR498G0307052800.01;OsR498G0307053300.01;OsR498G0307053100.01	cis;cis;cis		0.132651	0	0.07892	0.20529	0	0.196577	0.226153	0	0	0.222882	0.129929	0	0.110811	0.081587	0.1218	0.257064	0.309909	0.196444	0.588569	0.836209	normal	0.80384	0.363455	normal	0.144632	1.0282	normal	0.96455	0.102756	normal	0.528842	0.731819	normal	0.861239	-0.315725	normal	0.430924	0.953597	normal
MSTRG.24726.1	Chr3	34042003-34043105	lincRNA	OsR498G0307054200.01;Oryza_sativa_newGene_5550;Oryza_sativa_newGene_5551;OsR498G0307054400.01;OsR498G1222045300.01	cis;cis;cis;cis;trans		0.337623	0.23908	0	0	1.00645	0.604069	0.19919	0	0.012684	0	0	1.35932	0	0	0	0	0	0	0.507427	1.12402	normal	0.374945	1.30641	normal	--	--	--	0.535187	-1.21757	normal	--	--	--	0.940239	-0.203758	normal	--	--	--
MSTRG.24726.2	Chr3	34042067-34043105	lincRNA	OsR498G0307054400.01;OsR498G1222045300.01;OsR498G0307054200.01;Oryza_sativa_newGene_5551;Oryza_sativa_newGene_5550	cis;trans;cis;cis;cis		0	0	0.58271	0.57684	0	0	0.071005	0.063652	0.36859	0.384989	0	0.546802	0	0	0	0	0	0	--	--	--	0.683452	0.504477	normal	--	--	--	0.958991	0.107136	normal	--	--	--	0.812511	0.611763	normal	--	--	--
MSTRG.24734.4	Chr3	34092749-34093400	sense_lncRNA	OsR498G0307057300.01;OsR498G0307056700.01;OsR498G0203178800.01;OsR498G0307056200.01	cis;cis;trans;cis		0	0	0	0.104704	0	0	0	0.262288	0.254591	0	0	0.354851	0	0.318349	0	0	0	0.111727	--	--	--	0.753198	-0.458432	normal	--	--	--	--	--	--	--	--	--	--	--	--	--	--	--
MSTRG.24787.14	Chr3	34409047-34410208	sense_lncRNA	OsR498G0307076300.01;OsR498G0307078200.01;OsR498G0307077000.01	cis;cis;cis		1.53425	3.40594	2.03549	2.44929	1.28336	1.48657	2.46809	1.46334	1.19436	2.21741	2.14687	1.81784	1.87259	1.17887	1.13651	0.913179	1.41966	2.39712	0.442923	-0.454553	normal	0.900227	0.0710588	normal	0.988837	-0.00873647	normal	0.608237	-0.313864	normal	0.275571	-0.600466	normal	0.728983	0.206077	normal	0.985365	0.01303	normal
MSTRG.24798.1	Chr3	34500413-34500909	lincRNA	OsR498G1019004200.01;OsR498G0306965400.01;OsR498G0202878100.01;OsR498G1222033700.01;OsR498G1221699700.01;OsR498G0307081600.01;OsR498G0202911000.01;OsR498G0305296300.01;OsR498G0101459700.01;OsR498G0205010000.01;OsR498G0307082500.01;OsR498G0101402200.01;OsR498G0307081300.01;OsR498G0204392800.01;OsR498G0408447700.01;OsR498G1220826700.01;OsR498G0510618200.01;OsR498G0307082800.01;OsR498G0305533900.01;…	trans;trans;trans;trans;trans;cis;trans;trans;trans;trans;cis;trans;cis;trans;trans;trans;trans;cis;trans;trans;trans;trans;trans;trans;trans;cis;trans;trans;trans;trans;trans;cis;trans;trans;trans;trans		0	0	0	0	0	0	0	0	0	0	0	0.223479	0	0	0	0	0	0	--	--	--	--	--	--	--	--	--	--	--	--	--	--	--	--	--	--	--	--	--
MSTRG.24828.1	Chr3	34643380-34643841	lincRNA	OsR498G0307092400.01;OsR498G0307090900.01;OsR498G0307091500.01	cis;cis;cis		0	0.153706	0	0	0	0	0	0	0	0	0	0	0	0	0	0	0	0	--	--	--	--	--	--	--	--	--	--	--	--	--	--	--	--	--	--	--	--	--
MSTRG.24841.1	Chr3	34711639-34713137	sense_lncRNA	OsR498G0407434400.01;OsR498G0307096300.01;OsR498G0815213400.01;OsR498G0202862100.01;OsR498G0917436400.01;OsR498G0509825800.01;OsR498G0408835200.01;OsR498G0307097600.01;OsR498G0714121900.01;OsR498G0100086900.01;OsR498G0917439000.01;OsR498G0713723100.01;OsR498G0816532900.01;OsR498G0102333400.01;OsR498G0509660500.01;OsR498G0511081200.01;OsR498G0612937400.01;OsR498G0100306900.01;OsR498G0917928600.01;…	trans;cis;trans;trans;trans;trans;trans;cis;trans;trans;trans;trans;trans;trans;trans;trans;trans;trans;trans;trans;trans;cis;trans;trans;cis;trans;trans;trans		0	0	0	0	0	0.896988	0	0	0	0	0.065925	0.198509	0	0	0	0.129683	0	0	--	--	--	--	--	--	--	--	--	--	--	--	--	--	--	0.548909	-1.54161	normal	--	--	--
MSTRG.24868.1	Chr3	34884078-34884871	lincRNA	OsR498G0816459900.01;OsR498G0305895900.01;OsR498G0101832600.01;OsR498G0916793100.01;OsR498G1018516000.01;OsR498G0204475100.01;OsR498G0714828800.01;OsR498G0305871300.01;OsR498G0101322400.01;OsR498G0510891600.01;OsR498G0917829600.01;OsR498G0917718500.01;OsR498G0917738400.01;OsR498G0815371500.01;OsR498G0612335000.01;Oryza_sativa_newGene_5589;OsR498G0101730000.01;OsR498G0409518900.01;OsR498G010125000…	trans;trans;trans;trans;trans;trans;trans;trans;trans;trans;trans;trans;trans;trans;trans;cis;trans;trans;trans;trans;trans;cis;trans;cis;trans;trans;cis;trans;cis;trans;trans;trans		0	0	0.055726	0	0	0.100073	0	0	0	0	0	0	0.006132	0.181554	0.005369	0	0	0	--	--	--	--	--	--	0.0857276	-2.69033	normal	--	--	--	0.266226	1.99988	normal	--	--	--	--	--	--
MSTRG.24895.1	Chr3	35038700-35047497	anti-sense_lncRNA	OsR498G0307119800.01;OsR498G0307120600.01;OsR498G0306377200.01;OsR498G0307121900.01;OsR498G1119288400.01;OsR498G0307366700.01	cis;cis;trans;cis;trans;trans		0	0.252349	0.164053	0.082807	0.571818	0.29461	0.067835	0	0.103792	0.295697	0.121454	0.172761	0	0	0	0	0.263703	0	0.469592	0.9703	normal	0.246721	1.33894	normal	--	--	--	0.591097	-0.993771	normal	--	--	--	0.586652	-0.553512	normal	0.417435	-1.48363	normal
MSTRG.24895.2	Chr3	35038739-35048413	anti-sense_lncRNA	OsR498G0100526000.01;OsR498G0307119800.01;OsR498G0306810100.01;OsR498G0307120600.01;OsR498G0205054100.01;OsR498G0307121900.01	trans;cis;trans;cis;trans;cis		0.192799	0	0	0	0.258471	0	0	0	0	0	0	0.077393	0.032441	0	0	0.067189	0	0	--	--	--	--	--	--	--	--	--	--	--	--	--	--	--	--	--	--	--	--	--
MSTRG.24911.4	Chr3	35111872-35112295	lincRNA	OsR498G0307127000.01;OsR498G0307125900.01;OsR498G0307125200.01;OsR498G0203682800.01;OsR498G0307126300.01;Oryza_sativa_newGene_5606;OsR498G0307125400.01;OsR498G0307127400.01;OsR498G0510269100.01;OsR498G0714606400.01	cis;cis;cis;trans;cis;cis;cis;cis;trans;trans		0	0	0	0	0	0	0	0	0	0	0	0	0.104925	0.134456	0.000478	0	0	0	--	--	--	--	--	--	0.0569239	-2.94215	normal	--	--	--	0.024616	5.5184	up	--	--	--	--	--	--
MSTRG.24921.1	Chr3	35169406-35170806	anti-sense_lncRNA	OsR498G0917651200.01;OsR498G0408761700.01;OsR498G0815885200.01;OsR498G0203148300.01;OsR498G0815979300.01;OsR498G0511266600.01;OsR498G0509953400.01;OsR498G0714405700.01;OsR498G0306537300.01;OsR498G0408462600.01;OsR498G0307131300.01;OsR498G0307131800.01;OsR498G0917692100.01;OsR498G0204460300.01;OsR498G0307132600.01;OsR498G0204110800.01;OsR498G0305369000.01;OsR498G0713440300.01;OsR498G0917706600.01;…	trans;trans;trans;trans;trans;trans;trans;trans;trans;trans;cis;cis;trans;trans;cis;trans;trans;trans;trans;trans;trans;trans;trans;trans;trans;trans;trans;trans;trans;trans;trans;trans;trans		0	0	0.036516	0	0	0.373657	0	0	0	0	0	0	0	0	0	0	0	0	--	--	--	--	--	--	--	--	--	--	--	--	--	--	--	--	--	--	--	--	--
MSTRG.24981.1	Chr3	35560506-35562473	lincRNA	Oryza_sativa_newGene_5623	cis		0.402956	0.149192	0.122348	0.310028	0.566145	0.145573	0.087351	0.120237	0	0.707599	0.14943	0.08367	0.07405	0	0	0	0.036091	0	0.507674	0.563644	normal	0.228812	1.47192	normal	--	--	--	0.263843	-1.37926	normal	0.0695267	-2.74296	normal	0.916749	-0.11995	normal	0.0124598	-3.93643	down
MSTRG.25011.1	Chr3	35754671-35755137	lincRNA	OsR498G0305996000.01;OsR498G0713572200.01;OsR498G0307236100.01;OsR498G0307172700.01;OsR498G0102462400.01;OsR498G0816078500.01;OsR498G0612399800.01;OsR498G0100715000.01;OsR498G0307172900.01;OsR498G0611757800.01;OsR498G0917802800.01;OsR498G0307236300.01;OsR498G1018333000.01;OsR498G0307172600.01;OsR498G0100455300.01;OsR498G0612409400.01;OsR498G0408616400.01;OsR498G0307172400.01;OsR498G0305996700.01;…	trans;trans;trans;cis;trans;trans;trans;trans;cis;trans;trans;trans;trans;cis;trans;trans;trans;cis;trans;trans		0	0	0	0	0	0	0	0.341189	0.027684	0.608937	0.060935	0	0.04168	0	0	0	0	0	--	--	--	0.807941	0.343398	normal	--	--	--	--	--	--	--	--	--	--	--	--	--	--	--
MSTRG.25100.1	Chr3	36315323-36316413	anti-sense_lncRNA	OsR498G0307209200.01;OsR498G0307209600.01;OsR498G0307208200.01;OsR498G0307209400.01;OsR498G0307209000.01;OsR498G0307207900.01	cis;cis;cis;cis;cis;cis		0.112427	0	0	0	0	0.230388	0	0	0	0	0	0	0	0	0	0	0.070418	0	--	--	--	--	--	--	--	--	--	--	--	--	--	--	--	--	--	--	--	--	--
MSTRG.25102.1	Chr3	36319519-36319813	intronic_lncRNA	OsR498G0307209600.01;OsR498G0307209000.01;OsR498G0307209400.01;OsR498G0307208200.01;OsR498G0307209200.01	cis;cis;cis;cis;cis		0.140403	0	0	0	0	0	0	0	0	0	0	0.296291	0	0.038686	0.460566	0	0	0	--	--	--	--	--	--	--	--	--	--	--	--	0.462028	1.65147	normal	--	--	--	--	--	--
MSTRG.25143.1	Chr3	36483069-36484016	lincRNA	OsR498G0307220100.01;OsR498G0307220700.01;OsR498G0307220900.01	cis;cis;cis		0	0	0	0.079454	0	0	0	0	0	0	0	0	0	0	0	0.112536	0	0	--	--	--	--	--	--	--	--	--	--	--	--	--	--	--	--	--	--	--	--	--
MSTRG.25209.1	Chr3	36829969-36830718	lincRNA	OsR498G0307241600.01;Oryza_sativa_newGene_5666;OsR498G0307240900.01;OsR498G0307241900.01;OsR498G0307241700.01;OsR498G0307241300.01	cis;cis;cis;cis;cis;cis		0.323361	2.02984	0	0	0	0	0	3.59209	0.209874	0.624195	0	0	1.78656	3.09764	4.91822	4.34271	2.7021	0	--	--	--	0.30285	-1.51598	normal	0.702656	-0.478595	normal	0.722223	0.794205	normal	0.197315	2.01839	normal	--	--	--	--	--	--
MSTRG.2521.1	Chr1	19575674-19576475	anti-sense_lncRNA	OsR498G0101149100.01;OsR498G0101149300.01;Oryza_sativa_newGene_5667	cis;cis;cis		0	0	0	0	0	0	0	0	0	0	0	0	0	0.149095	0.093393	0.367255	0.239598	0.230433	--	--	--	--	--	--	0.202888	1.38814	normal	--	--	--	--	--	--	--	--	--	0.000234229	5.9698	up
MSTRG.25296.2	Chr3	37391807-37392341	lincRNA	OsR498G0307279400.01;OsR498G0307279900.01;OsR498G0307280200.01;OsR498G0307279700.01	cis;cis;cis;cis	osa-miR1878	0.386678	0.205912	0.209071	0.457455	0.897414	0	0.206784	0.517115	0.335994	0.339077	1.01546	0.220318	0.107983	0.068429	0	0.466624	0	0.353331	0.597545	0.640544	normal	0.785115	0.243183	normal	0.308319	1.41629	normal	0.361187	0.671678	normal	0.0620434	-1.9299	normal	0.845253	0.280459	normal	0.749831	-0.611984	normal
MSTRG.25309.1	Chr3	37465526-37466501	anti-sense_lncRNA	OsR498G0306590900.01;OsR498G0511223800.01;OsR498G0307284700.01;Oryza_sativa_newGene_5690;OsR498G0307284400.01;OsR498G0307284200.01;OsR498G0307283400.01;OsR498G0307003200.01	trans;trans;cis;cis;cis;both;cis;trans		0	0.013513	0	0	0.654761	0	0	0	0	0	0.300198	0.20953	0.122196	0.02228	0.07549	0	0.123373	0	--	--	--	--	--	--	0.578567	-0.743245	normal	--	--	--	0.0332139	3.50773	up	0.924188	-0.238786	normal	--	--	--
MSTRG.25335.1	Chr3	37588787-37591372	anti-sense_lncRNA	OsR498G0307294500.01;OsR498G0307293900.01;OsR498G0307294200.01;OsR498G0307294300.01	cis;both;cis;cis		0	0	0	0	0	0	0	0	0	0	0	0	0.298817	0	0.594172	0.315801	0.242335	0	--	--	--	--	--	--	0.673896	-0.578056	normal	--	--	--	--	--	--	--	--	--	--	--	--
MSTRG.25364.1	Chr3	37722006-37722638	lincRNA	Oryza_sativa_newGene_5709;OsR498G0307299600.01;OsR498G0307300000.01;Oryza_sativa_newGene_5710;OsR498G0307299700.01;OsR498G0307299300.01	cis;cis;cis;cis;cis;cis		0.341437	0.254906	0.228861	0	0	0	0.193251	0.14386	0.132258	0	0	0	0.074886	0	0	0	0	0	0.00190521	-5.3686	down	0.00578258	-3.80369	down	--	--	--	0.318842	-0.609189	normal	0.0121999	-3.23238	down	--	--	--	--	--	--
MSTRG.25371.1	Chr3	37751933-37752343	lincRNA	OsR498G0307302800.01;OsR498G0307301700.01;OsR498G0307302000.01;OsR498G0307302200.01;OsR498G0307302900.01;OsR498G0307302500.01;OsR498G0307301500.01;OsR498G0307301400.01;OsR498G0305619800.01	cis;cis;cis;cis;cis;cis;cis;cis;trans		0	0	0	0	0	0	0	0	0	0	0	0	0	0	0.130395	0	0	0	--	--	--	--	--	--	--	--	--	--	--	--	--	--	--	--	--	--	--	--	--
MSTRG.25440.4	Chr3	38116612-38116999	sense_lncRNA	OsR498G0307325300.01;OsR498G0307327900.01;OsR498G0307325600.01;OsR498G0307326500.01;OsR498G0307327200.01;OsR498G0307327400.01;OsR498G0307326100.01	cis;cis;cis;cis;cis;cis;cis		0.034706	0	0	0	0	0	0	0	0	0	0	0	0	0.181456	0	0	0	0	--	--	--	--	--	--	--	--	--	--	--	--	--	--	--	--	--	--	--	--	--
MSTRG.25448.1	Chr3	38145494-38146627	sense_lncRNA	OsR498G0307329700.01;OsR498G0307330500.01;OsR498G0307330200.01;OsR498G0307330400.01;OsR498G0307329900.01;OsR498G0307329500.01;OsR498G0307329300.01	cis;cis;cis;cis;both;cis;cis		16.8402	17.0658	16.3354	11.6959	11.5699	10.7494	18.6078	20.4553	25.5389	19.7729	15.0476	19.2524	20.5552	16.9024	14.6781	13.4987	16.2775	10.4468	0.0113338	-0.601603	normal	0.380441	-0.484291	normal	0.292637	-0.517345	normal	0.184932	0.570863	normal	0.483281	0.195028	normal	0.147441	0.644889	normal	0.401575	0.426015	normal
MSTRG.25472.1	Chr3	38261969-38262640	anti-sense_lncRNA	OsR498G0511314100.01;OsR498G0714894000.01;OsR498G0307337900.01;OsR498G0408832200.01;OsR498G0307338700.01;OsR498G0101741000.01;OsR498G0305556500.01;OsR498G1019103900.01;OsR498G0815571400.01;OsR498G1019246600.01;OsR498G0305337400.01;OsR498G0408869400.01;OsR498G0714351200.01;OsR498G0306441900.01;OsR498G0100840300.01;OsR498G0203168200.01;OsR498G0204929900.01;OsR498G0203079900.01;OsR498G0307338600.01;…	trans;trans;cis;trans;cis;trans;trans;trans;trans;trans;trans;trans;trans;trans;trans;trans;trans;trans;both;trans;trans		0	0	0	0	0	0	0.278865	0	0	0	0	0	0	0	0	0	0	0	--	--	--	--	--	--	--	--	--	--	--	--	--	--	--	--	--	--	--	--	--
MSTRG.2551.1	Chr1	19906672-19909957	lincRNA	OsR498G0101164800.01;OsR498G0101164000.01;OsR498G0407886600.01;OsR498G0815083900.01;Oryza_sativa_newGene_5742;OsR498G0101165600.01;OsR498G0101163500.01	cis;cis;trans;trans;cis;cis;cis		0	0	0.074541	0.188756	0	0	0.244339	0	0	0	0.081397	0.047762	0	0	0	0	0	0	--	--	--	0.740358	-0.486692	normal	--	--	--	--	--	--	--	--	--	0.824594	-0.555413	normal	--	--	--
MSTRG.2551.3	Chr1	19906675-19909957	lincRNA	OsR498G0407886600.01;Oryza_sativa_newGene_5742;OsR498G0101165600.01;OsR498G0101163500.01;OsR498G0101164800.01;OsR498G0101164000.01	trans;cis;cis;cis;cis;cis		0.207998	0.290918	0.259721	0.070637	0.06595	0.386807	0	0.049128	0.082755	0.259832	0.099495	0	0.095959	0.146801	0.070125	0.218357	0.198547	0	0.571822	-0.484353	normal	0.551164	0.808589	normal	0.808617	0.263722	normal	0.0718546	-2.14519	normal	0.0254378	-1.10611	down	0.685781	-0.601713	normal	0.91577	-0.151999	normal
MSTRG.25566.15	Chr3	38777000-38777794	sense_lncRNA	OsR498G0307368400.01;OsR498G0307368500.01;OsR498G0307369100.01	cis;cis;cis	osa-miR437	0.305399	0.349589	0	0	0	0	0	0	0	0	0	0	0.013688	0.000327	0	0.000453	6.2e-05	0.002539	--	--	--	--	--	--	0.437435	1.0802	normal	--	--	--	0.0265221	-3.97145	down	--	--	--	0.343812	2.50842	normal
MSTRG.25618.1	Chr3	39006305-39006621	lincRNA	OsR498G0307385000.01;OsR498G0307384200.01;OsR498G0307383900.01;OsR498G0307383800.01;OsR498G0307383500.01	cis;cis;cis;cis;cis		0	0	0	0	0	0	0	0	0	0	0.253177	0	0	0	0	0	0	0	--	--	--	--	--	--	--	--	--	--	--	--	--	--	--	--	--	--	--	--	--
MSTRG.25694.1	Chr3	39621148-39626663	lincRNA	OsR498G1019094300.01;OsR498G1220969300.01;OsR498G0509664800.01;OsR498G0203331500.01;OsR498G0409391800.01;OsR498G0713869100.01;OsR498G0307246800.01;OsR498G0816326400.01;OsR498G0612383600.01;OsR498G0509734200.01;OsR498G0509901500.01;OsR498G1120650900.01;OsR498G0511115200.01;OsR498G0306036800.01;OsR498G0917512100.01;OsR498G0714581100.01;OsR498G0509606000.01;OsR498G0102617900.01;OsR498G0306667400.01;…	trans;trans;trans;trans;trans;trans;trans;trans;trans;trans;trans;trans;trans;trans;trans;trans;trans;trans;trans;trans;trans;trans;trans;trans;trans;trans;trans;trans;trans;trans		0	0	0	0	0	0	0	0	0.195435	0.391138	0.106393	0.21841	0	0	0	0	0	0	--	--	--	0.354845	1.25959	normal	--	--	--	--	--	--	--	--	--	0.0407772	4.25627	up	--	--	--
MSTRG.25697.1	Chr4	31744-37184	lincRNA	OsR498G0510300400.01;OsR498G0101052000.01;OsR498G0816205100.01;OsR498G0714223300.01	trans;trans;trans;trans		0	0	0	0	0	0	0	0	0	0	0	0	0	0	0.036929	0.289218	0	0	--	--	--	--	--	--	--	--	--	--	--	--	--	--	--	--	--	--	--	--	--
MSTRG.25748.1	Chr4	458856-461463	lincRNA	OsR498G0407435800.01;OsR498G0407434500.01;OsR498G0407434800.01;OsR498G1222045300.01;OsR498G0407435300.01	cis;cis;cis;trans;cis		0	0	0	0	0	0.287491	0	0	0	0	0	0	0	0	0	0	0	0	--	--	--	--	--	--	--	--	--	--	--	--	--	--	--	--	--	--	--	--	--
MSTRG.25757.1	Chr4	509452-509960	lincRNA	OsR498G0407438700.01;Oryza_sativa_newGene_5803;Oryza_sativa_newGene_5802	cis;cis;cis		0	0	0	0	0	0	0	0	0	0	0	0	0	0	0	0.152827	0	0	--	--	--	--	--	--	--	--	--	--	--	--	--	--	--	--	--	--	--	--	--
MSTRG.25758.1	Chr4	510682-515682	lincRNA	OsR498G0613310200.01;OsR498G0409261700.01;Oryza_sativa_newGene_5802;Oryza_sativa_newGene_5803;Oryza_sativa_newGene_5805;OsR498G0407438700.01;OsR498G1120265000.01	trans;trans;cis;cis;cis;cis;trans		0	0	0	0	0	0	0	0	0	0	0	0.884397	0	0	0	0	0	0	--	--	--	--	--	--	--	--	--	--	--	--	--	--	--	--	--	--	--	--	--
MSTRG.25758.2	Chr4	512347-515682	lincRNA	Oryza_sativa_newGene_5802;Oryza_sativa_newGene_5803;Oryza_sativa_newGene_5805;OsR498G0407438700.01	cis;cis;cis;cis		0	0	0	0	0	0	0	0	0	0	0	0.106027	0	0	0	0	0	0	--	--	--	--	--	--	--	--	--	--	--	--	--	--	--	--	--	--	--	--	--
MSTRG.25762.1	Chr4	540533-557136	lincRNA	OsR498G0407441900.01	cis		0	0	0	0	0	0	0	0	0	0	0	0	0	0	0	0.285278	0	0	--	--	--	--	--	--	--	--	--	--	--	--	--	--	--	--	--	--	--	--	--
MSTRG.25782.1	Chr4	676544-681068	lincRNA	OsR498G1119284300.01;OsR498G0714405700.01;OsR498G0305577700.01;OsR498G0408266700.01;OsR498G0511185700.01;OsR498G1220794300.01;OsR498G0204727600.01;OsR498G0407447400.01;OsR498G0102553700.01;Oryza_sativa_newGene_5814;OsR498G0407447600.01;OsR498G0917740300.01;OsR498G0204867400.01;OsR498G1018193500.01;OsR498G0307006100.01;OsR498G0511025200.01;OsR498G0611909800.01;OsR498G0916762900.01;OsR498G040744810…	trans;trans;trans;trans;trans;trans;trans;cis;trans;cis;cis;trans;trans;trans;trans;trans;trans;trans;cis;trans;trans;trans;trans		0	0	0	0	0	0	0.036577	0	0.223282	0	0	0	0	0	0	0	0	0	--	--	--	--	--	--	--	--	--	--	--	--	--	--	--	--	--	--	--	--	--
MSTRG.25784.3	Chr4	682719-683330	lincRNA	Oryza_sativa_newGene_5814;OsR498G0407447600.01;OsR498G0407448100.01	cis;cis;cis		0	0.456937	0	0	0	0.003708	0	0	0.204507	0.148874	0	0	0	0	0	0	0	0	--	--	--	--	--	--	--	--	--	--	--	--	--	--	--	--	--	--	--	--	--
MSTRG.25784.4	Chr4	682724-683330	lincRNA	Oryza_sativa_newGene_5814;OsR498G0407448100.01;OsR498G0407447600.01	cis;cis;cis		0.146126	0	0.07772	0	0	0	0	0	0	0	0	0	0	0	0	0	0	0.293126	--	--	--	--	--	--	--	--	--	--	--	--	--	--	--	--	--	--	--	--	--
MSTRG.25793.1	Chr4	717930-718259	intronic_lncRNA	OsR498G0713436800.01;OsR498G0407449200.01;OsR498G0204665200.01;OsR498G0407449600.01	trans;cis;trans;cis		0.174452	0	0.18027	0	0	0	0.116876	0	0	0	0	0	0	0	0	0.060247	0	0	--	--	--	--	--	--	--	--	--	0.584988	-1.17016	normal	--	--	--	--	--	--	--	--	--
MSTRG.25837.1	Chr4	1149688-1150217	lincRNA	OsR498G0407466700.01	cis		0.072807	0	0	0	0.360476	0	0	0	0	0.042207	0	0	0	0.56246	0.116702	0.262563	0	0	--	--	--	--	--	--	0.545786	-0.92623	normal	--	--	--	0.189525	2.80459	normal	--	--	--	--	--	--
MSTRG.25843.3	Chr4	1197367-1224738	anti-sense_lncRNA	OsR498G0407475600.01;Oryza_sativa_newGene_5852;Oryza_sativa_newGene_5854;Oryza_sativa_newGene_5850	cis;cis;cis;cis		0	0	0	0	0	0	0.012492	0	0	0	0	0	0.699443	0.630881	0.55024	0.701034	0.903739	0.076997	--	--	--	--	--	--	0.771421	-0.257366	normal	--	--	--	2.12e-05	9.45966	up	--	--	--	6.96e-05	7.43732	up
MSTRG.25848.1	Chr4	1218464-1226809	anti-sense_lncRNA	OsR498G0407475600.01;OsR498G1120707800.01;OsR498G0203675100.01	cis;trans;trans		0	0	0	0	0	0	0	0	0	0	0	0	0.238581	1.51275	0.102202	0.356566	0.246472	0	--	--	--	--	--	--	0.269077	-1.35086	normal	--	--	--	0.00236778	7.50866	up	--	--	--	--	--	--
MSTRG.25870.1	Chr4	1387201-1393119	lincRNA	OsR498G0407486900.01;OsR498G1221969300.01;OsR498G0407486200.01;OsR498G0407485900.01	cis;trans;cis;cis		0.264185	0	0.329597	0	0.066952	0	0	0	0	0	0	0	0	0	0	0	0	0	0.216053	-2.19428	normal	--	--	--	--	--	--	--	--	--	--	--	--	--	--	--	--	--	--
MSTRG.25916.9	Chr4	1933275-1934173	intronic_lncRNA	OsR498G0407510000.01;OsR498G0407508500.01;OsR498G0407508700.01	cis;cis;cis		0.887889	1.27955	0.697368	0.884771	0.200815	0.663202	0.433622	0.496155	0.725942	0.466546	0.824423	0.699508	0.505911	0.991544	0.596757	0.211321	0.638952	0.854471	0.341081	-0.685633	normal	0.959789	0.0337872	normal	0.559129	-0.430564	normal	0.342907	-0.581413	normal	0.547141	-0.31939	normal	0.890798	0.116613	normal	0.916466	0.0999194	normal
MSTRG.25927.2	Chr4	2158396-2160345	sense_lncRNA	OsR498G0101695000.01;OsR498G0714879500.01;OsR498G0612673700.01;OsR498G0100254600.01;Oryza_sativa_newGene_5887;OsR498G0917618800.01;OsR498G0510770800.01;OsR498G0407517800.01;OsR498G0612148100.01;OsR498G0714925900.01;OsR498G0100293900.01;OsR498G0509785200.01;OsR498G0714821100.01;OsR498G1018583100.01;OsR498G0203122000.01;OsR498G0612801600.01;OsR498G0202921800.01;OsR498G0407517000.01;OsR498G010159390…	trans;trans;trans;trans;cis;trans;trans;cis;trans;trans;trans;trans;trans;trans;trans;trans;trans;cis;trans;trans;trans;trans;trans;trans;trans;cis;trans;cis;trans;trans;trans;trans;trans;trans		1.5135	1.26516	0.478182	0.044143	0.233645	0	1.21283	2.03709	0.782741	0.061107	0	0.163341	0	0	0	0	0	0	0.00339102	-3.24885	down	0.000848747	-3.45869	down	--	--	--	0.50773	0.515003	normal	0.000245243	-8.54073	down	0.990482	0.0242521	normal	--	--	--
MSTRG.25927.3	Chr4	2158396-2159249	lincRNA	OsR498G0713525900.01;OsR498G0611935700.01;OsR498G0815843500.01;OsR498G0102081600.01;OsR498G0100734400.01;OsR498G0407517800.01;OsR498G0407518700.01;OsR498G0100264600.01;OsR498G0407516800.01;OsR498G0612505100.01;OsR498G0611756100.01;Oryza_sativa_newGene_5887;OsR498G0203218700.01;OsR498G0100190400.01;OsR498G0612840200.01;OsR498G0203217600.01;OsR498G0203096300.01;OsR498G1018041500.01;OsR498G112063330…	trans;trans;trans;trans;trans;cis;cis;trans;cis;trans;trans;cis;trans;trans;trans;trans;trans;trans;trans;cis		0	0.124649	0	0	0	0	0	0	0.471809	0	0	0	0	0	0	0	0	0	--	--	--	--	--	--	--	--	--	--	--	--	--	--	--	--	--	--	--	--	--
MSTRG.25927.4	Chr4	2158425-2159249	lincRNA	Oryza_sativa_newGene_5887;OsR498G0407517800.01;OsR498G0407518700.01;OsR498G0407516800.01;OsR498G0407517000.01	cis;cis;cis;cis;cis	osa-miR2923	1.09636	0	0.110677	0.625162	1.41405	0.017192	0.630059	0.740468	0	0.012027	0.817099	0.202993	0	0	0	0	0	0	0.68441	0.631834	normal	0.739865	-0.43039	normal	--	--	--	0.866849	0.337507	normal	--	--	--	0.530384	-0.898818	normal	0.00285665	-6.16035	down
MSTRG.25955.1	Chr4	2697260-2699523	lincRNA	OsR498G0917768500.01;OsR498G0612901100.01	trans;trans		0	0	0	0.532359	0	0	0	0	0	0	0	0	0	0	0	0	0	0	--	--	--	--	--	--	--	--	--	--	--	--	--	--	--	--	--	--	--	--	--
MSTRG.25968.1	Chr4	2923148-2923451	lincRNA	OsR498G1119899300.01;OsR498G0612051500.01;OsR498G0306559300.01;OsR498G0713715900.01;OsR498G0714004000.01;OsR498G0714196600.01;OsR498G0612602300.01;OsR498G0815681900.01	trans;trans;trans;trans;trans;trans;trans;trans		0	0.608215	0.164086	0.104025	0	0	0	0	0	0	0	0	0	0	0	0	0	0	0.276976	-1.95267	normal	--	--	--	--	--	--	--	--	--	--	--	--	--	--	--	--	--	--
MSTRG.25979.1	Chr4	3270926-3277299	lincRNA	OsR498G0510732400.01;Oryza_sativa_newGene_5925;OsR498G0407562600.01;OsR498G0917221300.01;OsR498G0407563000.01	trans;cis;cis;trans;cis		0.026818	0	0.060339	0	0	0	0	0	0.13327	0	0.053672	0.026719	0.118851	0	0.149045	0.008076	0	0	--	--	--	0.804741	-0.362955	normal	0.0610228	-2.78557	normal	0.73772	0.781053	normal	0.34594	1.68889	normal	--	--	--	--	--	--
MSTRG.25979.4	Chr4	3271740-3277299	lincRNA	OsR498G0407563000.01;OsR498G0917221300.01;OsR498G0407562600.01;Oryza_sativa_newGene_5925	cis;trans;cis;cis		0.033516	0.065519	0.069234	0	0	0	0	0	0	0	0.055714	0	0.026386	0	0.12022	0.038124	0.298134	0	0.0245288	-4.17776	down	--	--	--	0.565523	0.817078	normal	0.0120655	-6.00584	down	0.953622	-0.0763243	normal	--	--	--	--	--	--
MSTRG.25979.5	Chr4	3272523-3275254	lincRNA	Oryza_sativa_newGene_5925;OsR498G0407562600.01;OsR498G0407563000.01	cis;cis;cis		0.21754	0.155027	0.205776	0.067673	0	0	0.14305	0	0.049981	0	0.027788	0.412891	0.086077	0	0.209919	0.123879	0.121237	0	0.0719856	-2.54898	normal	0.618696	0.699866	normal	0.907155	-0.160466	normal	0.30731	-1.23687	normal	0.555295	-0.677915	normal	0.323752	2.60479	normal	0.403049	2.02468	normal
MSTRG.25995.1	Chr4	3448613-3456666	lincRNA	OsR498G0407573300.01;OsR498G1119511700.01;OsR498G1221618600.01;OsR498G0100273800.01;OsR498G0511056300.01;OsR498G0917458500.01;OsR498G0307113800.01;OsR498G0100476600.01;OsR498G0611485200.01;OsR498G0917700900.01;Oryza_sativa_newGene_5932;OsR498G0714612700.01;OsR498G0102618900.01;OsR498G0407573100.01;OsR498G0305313900.01;OsR498G0408688600.01;OsR498G0305606200.01;OsR498G0408462600.01;OsR498G020398140…	cis;trans;trans;trans;trans;trans;trans;trans;trans;trans;cis;trans;trans;cis;trans;trans;trans;trans;trans;trans;trans;trans;trans;trans;trans;trans;trans;trans;trans;trans;trans	osa-miR2919	0	0	0	0	0	0	0	0	0	0	0	0	0.267393	0	0.413212	0.169063	0.093014	0	--	--	--	--	--	--	0.443875	-1.05692	normal	--	--	--	--	--	--	--	--	--	--	--	--
MSTRG.25995.2	Chr4	3448625-3456666	lincRNA	OsR498G0307113800.01;OsR498G0917458500.01;OsR498G0511056300.01;OsR498G1221618600.01;OsR498G0100273800.01;OsR498G1119511700.01;OsR498G0407573300.01;OsR498G0407573100.01;OsR498G0102618900.01;OsR498G0714612700.01;Oryza_sativa_newGene_5932;OsR498G0917700900.01;OsR498G0100476600.01;OsR498G0611485200.01;OsR498G0203981400.01;OsR498G0408462600.01;OsR498G0305606200.01;OsR498G0408688600.01;OsR498G030531390…	trans;trans;trans;trans;trans;trans;cis;cis;trans;trans;cis;trans;trans;trans;trans;trans;trans;trans;trans;trans;trans;trans;trans;trans;trans;trans;trans;trans;trans;trans;trans	osa-miR2919	0	0	0	0	0	0	0	0	0	0	0	0	0	0	0	0.231993	0.136727	0	--	--	--	--	--	--	--	--	--	--	--	--	--	--	--	--	--	--	--	--	--
MSTRG.25999.1	Chr4	3499240-3547850	lincRNA	OsR498G0101823100.01;OsR498G0204488000.01;Oryza_sativa_newGene_5936;OsR498G0100305000.01;OsR498G0917456300.01;OsR498G1120293500.01;OsR498G0612978300.01;OsR498G0102091700.01;OsR498G1119995500.01;OsR498G1120697700.01;OsR498G0509576300.01;OsR498G0511028700.01	trans;trans;cis;trans;trans;trans;trans;trans;trans;trans;trans;trans		0	0	0	0	0.071359	0	0	0	0	0	0	0	0	0.007137	0	0	0.156918	0	--	--	--	--	--	--	--	--	--	--	--	--	--	--	--	--	--	--	--	--	--
MSTRG.26000.1	Chr4	3501109-3521649	lincRNA	Oryza_sativa_newGene_5936;OsR498G0510699300.01	cis;trans		0	0	0	0	0.348188	0.19161	0	0	0	0	0	0	0	0	0.05067	0.18085	0	0	--	--	--	--	--	--	--	--	--	--	--	--	--	--	--	--	--	--	0.528176	-1.46651	normal
MSTRG.26001.1	Chr4	3558667-3566153	lincRNA	Oryza_sativa_newGene_5937	cis		0.221762	0.286761	0.258607	0.049304	0.116816	0.160567	0	0	0	0	0	0	0	0	0	0	0	0	0.310632	-0.796972	normal	--	--	--	--	--	--	0.00284769	-6.95795	down	0.00280742	-6.96188	down	0.0518731	-4.11356	normal	0.0462057	-4.02277	down
MSTRG.26001.2	Chr4	3558667-3566153	lincRNA	Oryza_sativa_newGene_5937	cis		0.204879	0.199805	0.184924	0.032913	0.025459	0.104205	0	0	0	0	0	0.002591	0	0	0	0	0	0	0.0944308	-1.59222	normal	--	--	--	--	--	--	0.00440447	-6.67535	down	0.0042212	-6.68078	down	0.36928	-1.97334	normal	0.253187	-2.84046	normal
MSTRG.26001.3	Chr4	3558667-3566153	lincRNA	Oryza_sativa_newGene_5937	cis		0.217644	0.184461	0	0	0	0	0	0	0	0	0	0	0	0	0	0	0	0	--	--	--	--	--	--	--	--	--	--	--	--	--	--	--	--	--	--	--	--	--
MSTRG.26004.2	Chr4	3629753-3713702	lincRNA	OsR498G0305326300.01;OsR498G0611637700.01;OsR498G0204411300.01;OsR498G0100731500.01;OsR498G0816524700.01;OsR498G1222127200.01;OsR498G0917477200.01;Oryza_sativa_newGene_5938;OsR498G0204779500.01;OsR498G0917867600.01;OsR498G1221709600.01;OsR498G0816260000.01;OsR498G1018811700.01;OsR498G0204117100.01;OsR498G0307001400.01;OsR498G0409480600.01;OsR498G0917019200.01;OsR498G1120390900.01;OsR498G030729510…	trans;trans;trans;trans;trans;trans;trans;cis;trans;trans;trans;trans;trans;trans;trans;trans;trans;trans;trans;trans;trans;trans;trans;trans;trans;trans;trans;trans;trans;trans		0.066128	0	0.263913	0	0	0	0	0	0	0	0	0	0	0	0	0	0	0	--	--	--	--	--	--	--	--	--	--	--	--	--	--	--	--	--	--	--	--	--
MSTRG.2603.1	Chr1	20357030-20371099	anti-sense_lncRNA	OsR498G0100604300.01;OsR498G0203190000.01;OsR498G0101190400.01;OsR498G0509850100.01;OsR498G0101191600.01;OsR498G0100694000.01;OsR498G0305344900.01;OsR498G0612331200.01;OsR498G0816368200.01;OsR498G0916770100.01;OsR498G0102652200.01;OsR498G0612389500.01;OsR498G0101191200.01;OsR498G0815624700.01;OsR498G1222025700.01;OsR498G1119391300.01;OsR498G0613288400.01;OsR498G0612788300.01;OsR498G0203286100.01;…	trans;trans;cis;trans;cis;trans;trans;trans;trans;trans;trans;trans;cis;trans;trans;trans;trans;trans;trans;trans;trans;trans;trans;trans;trans;trans;trans;cis;trans		0	0	0	0	0	0	0	0	0	0	0	0.450757	0.519967	1.82731	0	0	0	0	--	--	--	--	--	--	--	--	--	--	--	--	--	--	--	--	--	--	--	--	--
MSTRG.26081.1	Chr4	4679194-4679889	lincRNA	OsR498G0407633300.01;Oryza_sativa_newGene_5969;OsR498G0407633900.01;OsR498G0510457500.01;OsR498G0407633800.01	cis;cis;cis;trans;cis		0	0	0	0	0	0.062915	0	0	0	0.18261	0	0.167373	0	0	0	0	0	0	--	--	--	--	--	--	--	--	--	--	--	--	--	--	--	0.383274	2.09766	normal	--	--	--
MSTRG.26083.3	Chr4	4687586-4688994	sense_lncRNA	Oryza_sativa_newGene_5969;OsR498G0407633900.01;OsR498G0407633800.01	cis;cis;cis		0.216408	0	0.120842	0.655046	1.9866	0	0	0	0.211481	0.266697	0.031894	0.175262	0.171284	0.148306	0.133672	0	0.281242	0	0.195341	2.23666	normal	0.651383	0.636128	normal	0.663155	-0.597621	normal	0.907355	-0.278934	normal	0.662292	0.565012	normal	0.16215	-2.35357	normal	0.255332	-2.92121	normal
MSTRG.26104.1	Chr4	4887696-4888040	intronic_lncRNA	OsR498G0916736800.01;OsR498G0307297600.01;OsR498G0613284700.01;OsR498G0408720800.01;OsR498G0511302400.01;OsR498G0307224700.01;OsR498G0511022200.01;OsR498G0917861400.01;OsR498G0511031400.01;OsR498G0408405300.01;OsR498G0407642200.01;OsR498G0407642400.01;OsR498G0204607500.01;OsR498G0509774400.01;OsR498G0408792300.01;OsR498G0305270500.01;OsR498G0101372400.01;OsR498G0305542900.01;OsR498G0306091600.01;…	trans;trans;trans;trans;trans;trans;trans;trans;trans;trans;cis;cis;trans;trans;trans;trans;trans;trans;trans;trans;trans;trans;trans;trans;trans;trans;trans;trans		0.110535	0.100026	0	0.22907	0.459146	0	0	0	0	0	0	0	0	0	0	0	0	0	0.417644	1.19154	normal	--	--	--	--	--	--	--	--	--	--	--	--	--	--	--	--	--	--
MSTRG.26120.1	Chr4	5018488-5019161	intronic_lncRNA	OsR498G0407647400.01	cis		0	0	0	0	0	0	0	0	0	0.249717	0	0	0	0	0	0	0	0.524564	--	--	--	--	--	--	--	--	--	--	--	--	--	--	--	--	--	--	--	--	--
MSTRG.26154.1	Chr4	5499359-5514554	lincRNA	OsR498G0407672700.01;OsR498G0101238000.01;OsR498G0407671900.01	cis;trans;cis		0	0	0	0	0	0	0	0	1.27622	0	0	0	0	0	0	0	0	0	--	--	--	--	--	--	--	--	--	--	--	--	--	--	--	--	--	--	--	--	--
MSTRG.26160.1	Chr4	5639459-5639814	lincRNA	OsR498G0408366000.01;OsR498G1018306800.01;OsR498G0815058600.01;OsR498G0101198900.01;Oryza_sativa_newGene_6005;OsR498G0714035300.01;OsR498G0407680200.01;OsR498G0407680000.01;OsR498G0816372100.01	trans;trans;trans;trans;cis;trans;cis;cis;trans		0.059907	0	0	0	0	0	0.081267	0	0	0	0	0	0	0	0	0.158702	0	0	--	--	--	--	--	--	--	--	--	--	--	--	--	--	--	--	--	--	--	--	--
MSTRG.26167.2	Chr4	5683443-5684025	lincRNA	OsR498G0407683000.01;OsR498G0407682200.01	cis;cis		0	0	0.067714	0	0	0	0	0	0	0	0	0	0.159768	0.404614	0	0	0	0	--	--	--	--	--	--	--	--	--	--	--	--	0.187417	2.80521	normal	--	--	--	--	--	--
MSTRG.26181.1	Chr4	5870142-5871768	intronic_lncRNA	OsR498G0407694300.01;OsR498G0407694600.01	cis;cis		0	0	0	0	0	0	0	0	0	0	0	0.298386	0.281504	0	0	0	0	0	--	--	--	--	--	--	--	--	--	--	--	--	--	--	--	--	--	--	--	--	--
MSTRG.26257.1	Chr4	6681984-6682358	lincRNA	OsR498G0407731400.01;Oryza_sativa_newGene_6046;OsR498G0407731200.01;OsR498G0407730500.01;OsR498G0100322800.01;OsR498G0407731000.01;OsR498G0407730400.01	cis;cis;cis;cis;trans;cis;cis		0.178485	0	0	0.195268	0	0	0	0	0.184432	0	0	0	0	0	0.106041	0	0	0	--	--	--	--	--	--	--	--	--	--	--	--	--	--	--	--	--	--	--	--	--
MSTRG.2627.1	Chr1	20733001-20733326	lincRNA	OsR498G0101502900.01;OsR498G0816551500.01;OsR498G0917843500.01;OsR498G0100276000.01;OsR498G1018142600.01;OsR498G0917242900.01;OsR498G0100364900.01;OsR498G0816619200.01;OsR498G0101222000.01;OsR498G0101219900.01;OsR498G0714577900.01;OsR498G0203070500.01;OsR498G1119482600.01;OsR498G0101220100.01;OsR498G1018196400.01;OsR498G0509981100.01;OsR498G0101164000.01;OsR498G0407995000.01;OsR498G0100261800.01	trans;trans;trans;trans;trans;trans;trans;trans;cis;cis;trans;trans;trans;cis;trans;trans;trans;trans;trans		0	0	0	0	0	0	0	0	0	0.078536	0.037772	0	0.203334	0	0	0	0	0	--	--	--	--	--	--	--	--	--	--	--	--	--	--	--	--	--	--	--	--	--
MSTRG.26271.1	Chr4	6802389-6802800	lincRNA	OsR498G0407737300.01;OsR498G0407738100.01	cis;cis		0	0	0.141545	0	0	0.359676	0	0	0	0	0	0	0.165856	0	0	0	0	0.224179	--	--	--	--	--	--	--	--	--	--	--	--	--	--	--	--	--	--	--	--	--
MSTRG.26279.4	Chr4	6848758-6849501	lincRNA	OsR498G0407742500.01;Oryza_sativa_newGene_6065;Oryza_sativa_newGene_6062;OsR498G0407741600.01	cis;cis;cis;cis		0	0	0	0	0	0	0	0	0	0.100627	0	0	0	0	0	0.362185	0	0.279223	--	--	--	--	--	--	--	--	--	--	--	--	--	--	--	--	--	--	--	--	--
MSTRG.26281.2	Chr4	6852867-6853918	lincRNA	OsR498G0511297800.01;OsR498G0815571100.01;Oryza_sativa_newGene_6062;OsR498G0306854200.01;OsR498G0203259700.01;OsR498G0917012900.01;OsR498G0815607300.01;OsR498G0102587200.01;OsR498G0100118500.01;OsR498G0816351900.01;OsR498G0305610500.01;OsR498G0917154500.01;OsR498G0408871500.01;OsR498G0408428400.01;Oryza_sativa_newGene_6065;OsR498G0306854600.01;OsR498G0409062400.01;OsR498G0510880100.01;OsR498G0713…	trans;trans;cis;trans;trans;trans;trans;trans;trans;trans;trans;trans;trans;trans;cis;trans;trans;trans;trans;trans;trans;trans;cis;trans;trans;trans;trans;trans		0	0	0	0	0	0	0	0	0.258207	0	0	0	0	0	0	0	0	0	--	--	--	--	--	--	--	--	--	--	--	--	--	--	--	--	--	--	--	--	--
MSTRG.26282.1	Chr4	6853932-6854418	lincRNA	OsR498G0100545800.01;OsR498G0408665600.01;OsR498G0612706500.01;OsR498G0611814100.01;OsR498G0917162400.01;OsR498G0611674700.01;OsR498G0510952700.01;OsR498G0713588900.01;Oryza_sativa_newGene_6065;OsR498G0510043600.01;OsR498G0204003500.01;OsR498G0102357800.01;OsR498G0100287700.01;OsR498G0409344100.01;Oryza_sativa_newGene_6062;OsR498G1018710900.01;OsR498G0100836600.01;OsR498G0714524300.01;OsR498G0511…	trans;trans;trans;trans;trans;trans;trans;trans;cis;trans;trans;trans;trans;trans;cis;trans;trans;trans;trans;trans;trans;trans;trans;trans;trans;cis;trans;trans;trans;trans;trans;trans;trans		0.02818	0.030138	0.168188	0.006003	0	0	0	0	0	0	0	0	0.245214	0.229661	0.287385	0.114912	0.266632	0	0.202701	-2.01505	normal	--	--	--	0.383263	-0.861105	normal	0.0286722	-5.42362	down	0.0415909	1.72506	up	--	--	--	0.166761	3.13165	normal
MSTRG.26282.2	Chr4	6853939-6854418	lincRNA	OsR498G0611674700.01;OsR498G0510952700.01;OsR498G0713588900.01;OsR498G0510155000.01;OsR498G0511300200.01;OsR498G0409122500.01;OsR498G0407742500.01;OsR498G0101818100.01;OsR498G0101010400.01;OsR498G0714524300.01;OsR498G0100545800.01;OsR498G0511420500.01;OsR498G0408665600.01;OsR498G0101568400.01;OsR498G0100463300.01;OsR498G0612706500.01;OsR498G0611814100.01;OsR498G0917162400.01;OsR498G0509669200.01;…	trans;trans;trans;trans;trans;trans;cis;trans;trans;trans;trans;trans;trans;trans;trans;trans;trans;trans;trans;cis;trans;trans;trans;cis;trans;trans;trans;trans;trans;trans;trans		0	0	0	0	0	0	0	0	0	0	0	0	0	0	0.118527	0	0	0	--	--	--	--	--	--	--	--	--	--	--	--	--	--	--	--	--	--	--	--	--
MSTRG.26297.1	Chr4	7006365-7043012	lincRNA	OsR498G0510335900.01;Oryza_sativa_newGene_6074	trans;cis		0.251448	0.085444	0.056918	0	0	0.061938	0.421295	0.019629	0.30061	0.397525	0.31463	0.06294	0.160951	0.420934	0.20745	0.016898	0.073467	0	0.168342	-1.93819	normal	0.967706	0.0428551	normal	0.0246896	-2.36216	down	0.387553	1.00399	normal	0.190626	1.10921	normal	0.055695	3.27334	normal	0.763483	0.754	normal
MSTRG.26302.1	Chr4	7061566-7065087	lincRNA	OsR498G0203851400.01;Oryza_sativa_newGene_6084;OsR498G0100589700.01;OsR498G0916942000.01	trans;cis;trans;trans	osa-miR1855;osa-miR5817	0.048488	0.044177	0	0	0.006859	0.12592	0	0	0.028141	0.015855	0.222564	0.027366	0.010613	0	0.008124	0	0	0	0.801939	0.421002	normal	0.157785	1.93559	normal	--	--	--	0.59403	-1.18331	normal	0.292504	-1.77936	normal	0.607422	0.910262	normal	--	--	--
MSTRG.26302.10	Chr4	7061926-7065087	lincRNA	OsR498G0916942000.01;OsR498G0100589700.01;Oryza_sativa_newGene_6084;OsR498G0203851400.01	trans;trans;cis;trans	osa-miR1855;osa-miR5817	0.543069	0.4457	0	0.770705	0.117963	0.246909	0	0	0.100823	0	0.267139	0.390008	0.77382	0	0.141918	0	0	1.15832	0.920185	0.148616	normal	0.371367	1.31121	normal	0.983611	0.0325586	normal	0.317129	-2.46261	normal	0.990717	0.025275	normal	0.582342	-0.868374	normal	0.963011	0.108926	normal
MSTRG.26302.12	Chr4	7061931-7065087	lincRNA	OsR498G0203851400.01;Oryza_sativa_newGene_6084;OsR498G0916942000.01;OsR498G0100589700.01	trans;cis;trans;trans	osa-miR1855;osa-miR5817	0.216415	0.362047	0	0.580508	0.083581	0.233936	0	0	0.128481	0.530722	0.180064	0.165658	0.119928	0	0.038678	0	0	0.487752	0.720522	0.519528	normal	0.224498	1.68519	normal	0.649434	0.716983	normal	0.526911	-1.56698	normal	0.454645	-1.50913	normal	0.912485	-0.11214	normal	0.718581	-0.799103	normal
MSTRG.26302.13	Chr4	7061931-7065087	lincRNA	OsR498G0100589700.01;OsR498G0916942000.01;OsR498G0203851400.01;Oryza_sativa_newGene_6084	trans;trans;trans;cis	osa-miR1855;osa-miR5817	0.042539	0.25198	0.018493	0.216722	0.041342	0.24221	0.071741	0.000911	0.000709	0.899892	0.065316	0.031827	0.108583	0	0.224105	0.03518	0.009922	0.10159	0.609356	0.570886	normal	0.031427	2.72336	up	0.449655	-0.99504	normal	0.190118	-1.96043	normal	0.918113	0.168485	normal	0.509086	0.90806	normal	0.158364	-1.60123	normal
MSTRG.26302.14	Chr4	7061931-7065087	lincRNA	OsR498G0916942000.01;OsR498G0100589700.01;Oryza_sativa_newGene_6084;OsR498G0203851400.01	trans;trans;cis;trans	osa-miR1855;osa-miR5817	0	0.044386	0	0.054181	0.046051	0.030271	0	0	0	0.124936	0.04835	0	0.042104	0	0.00143	0	0	0.042972	0.399354	1.31329	normal	--	--	--	0.947417	-0.103117	normal	--	--	--	0.971165	0.0864878	normal	0.85321	0.251611	normal	0.381065	-1.52954	normal
MSTRG.26302.2	Chr4	7061566-7065087	lincRNA	Oryza_sativa_newGene_6084;OsR498G0203851400.01;OsR498G0916942000.01;OsR498G0100589700.01	cis;trans;trans;trans	osa-miR1855;osa-miR5817	0.060986	0.088498	0.646326	0.009022	0.049022	0.073532	0.317044	0.268719	0.116577	0.040378	0.054708	0.008498	0.063257	0.110642	0.20343	0.206542	0.358922	0.01235	0.040713	-2.3677	down	0.0016091	-2.61694	down	0.655038	0.454023	normal	0.996382	0.004924	normal	0.424041	-0.858953	normal	0.816735	-0.259103	normal	0.0677698	2.34198	normal
MSTRG.26302.20	Chr4	7062052-7065087	lincRNA	Oryza_sativa_newGene_6084;OsR498G0916942000.01;OsR498G0100589700.01	cis;trans;trans	osa-miR1855;osa-miR5817	0.146436	0.116139	0	0.01082	0.151473	0.069247	0.580943	0.257449	0.175269	0	0.044468	0.0112	0.079049	0.376574	0.625153	0.375795	0.477213	0	0.924318	-0.136261	normal	0.000848552	-3.4689	down	0.778199	-0.355494	normal	0.163609	1.9525	normal	0.16523	2.04315	normal	0.231602	-1.79614	normal	0.211388	2.04592	normal
MSTRG.26302.21	Chr4	7062052-7065087	lincRNA	Oryza_sativa_newGene_6084;OsR498G0916942000.01;OsR498G0100589700.01	cis;trans;trans	osa-miR1855;osa-miR5817	0.25492	0.028703	0	0.014409	0	0.022431	0.033023	0.127862	0.199987	0	0	0.011211	0.059684	0.019663	0.008208	0.06304	0.022139	0	0.212812	-2.05092	normal	0.00335767	-3.66237	down	0.941389	-0.0869031	normal	0.692125	0.626313	normal	0.406706	-1.3277	normal	0.462195	-1.92532	normal	0.504918	1.18203	normal
MSTRG.26302.22	Chr4	7062052-7065087	lincRNA	Oryza_sativa_newGene_6084;OsR498G0100589700.01;OsR498G0916942000.01	cis;trans;trans	osa-miR1855;osa-miR5817	0.15028	0.048662	0.025853	0	0.032489	0.048467	0.067829	0.14467	0.099004	0	0.035614	0.014209	0.062055	0.009755	0.03894	0.052027	0.002749	0	0.29401	-1.25395	normal	0.035367	-2.28949	down	0.545388	-0.741728	normal	0.450014	0.671531	normal	0.413919	-0.840203	normal	0.735109	-0.668291	normal	0.892547	-0.257364	normal
MSTRG.26302.25	Chr4	7062081-7065087	lincRNA	Oryza_sativa_newGene_6084	cis	osa-miR1855;osa-miR5817	0	0.029552	0	0.069583	0.085859	0.004687	0.143749	0.081708	0	0.035611	0.00721	0	0.038789	0.202255	0.01703	0.131678	0	0	0.233595	1.9011	normal	0.254307	-1.56534	normal	0.567803	-0.819197	normal	0.267437	2.48161	normal	0.0931688	2.92813	normal	0.281768	-1.68115	normal	0.932717	-0.170391	normal
MSTRG.26302.26	Chr4	7062180-7065087	lincRNA	OsR498G0916942000.01;Oryza_sativa_newGene_6084	trans;cis	osa-miR1855;osa-miR5817	0.123163	0.032186	0	0.042891	0	0.040123	0.176453	0.140172	0.004398	0	0.009574	0	0.065605	0.540548	0.154155	0.017429	0.27421	0	0.673556	-0.659874	normal	0.0152185	-3.24235	down	0.372799	-1.13769	normal	0.487811	1.10852	normal	0.111672	2.24238	normal	0.268606	-2.7131	normal	0.327437	1.91451	normal
MSTRG.26302.27	Chr4	7062180-7065087	lincRNA	Oryza_sativa_newGene_6084;OsR498G0916942000.01	cis;trans	osa-miR1855;osa-miR5817	0.058687	0.074287	0	0.025377	0.012463	0.012281	0.215348	0.138563	0	0	0.011503	0.011703	0.079423	0.24296	0.119416	0	0.014611	0	0.528416	-0.823803	normal	0.0873825	-2.32039	normal	0.000960748	-3.73251	down	0.480831	1.34392	normal	0.159602	1.75464	normal	0.513025	-0.988124	normal	0.385344	-1.52468	normal
MSTRG.26302.28	Chr4	7062180-7065087	lincRNA	Oryza_sativa_newGene_6084;OsR498G0916942000.01	cis;trans	osa-miR1855;osa-miR5817	0	0	0	0	0	0.030176	0.000497	0	0.00741	0.01209	0.201639	0	0	0.000135	0	0.030608	0.10826	0	--	--	--	0.0843981	2.3824	normal	0.0307265	3.15457	up	0.499622	1.53722	normal	--	--	--	0.291112	2.58963	normal	0.310758	2.28906	normal
MSTRG.26302.29	Chr4	7062180-7065087	lincRNA	Oryza_sativa_newGene_6084;OsR498G0916942000.01	cis;trans	osa-miR1855;osa-miR5817	0	0	0	0	0	0	0.000409	0	0.006882	0	0	0	0	8.9e-05	0	0	0.137766	0	--	--	--	--	--	--	--	--	--	--	--	--	--	--	--	--	--	--	--	--	--
MSTRG.26302.3	Chr4	7061566-7065087	lincRNA	OsR498G0100589700.01;OsR498G0916942000.01;OsR498G0203851400.01;Oryza_sativa_newGene_6084	trans;trans;trans;cis	osa-miR1855;osa-miR5817	0.015064	0.008225	0.121569	0.00946	0	0.052215	0.113273	0.131929	0.019406	0.032224	0	0.007436	0.023849	0.002647	0.004779	0.101053	0.048459	0.007215	0.490232	-0.95205	normal	0.0544341	-2.26022	normal	0.111034	1.7392	normal	0.426453	0.968551	normal	0.162216	-1.78853	normal	0.693213	-0.793147	normal	0.359059	1.35484	normal
MSTRG.26302.30	Chr4	7062198-7065087	lincRNA	Oryza_sativa_newGene_6084;OsR498G0916942000.01	cis;trans	osa-miR1855;osa-miR5817	0.071682	0.030198	0.047422	0.02678	0	0.04631	0.204482	0.248884	0.005676	0.132459	0.026873	0	0.082969	0.455803	0.129872	0.014093	0.15974	0	0.442042	-0.796621	normal	0.319743	-1.24883	normal	0.187751	-1.59492	normal	0.136006	1.6992	normal	0.0143117	2.17646	up	0.615823	0.944862	normal	0.490999	1.30618	normal
MSTRG.26302.5	Chr4	7061896-7065087	lincRNA	Oryza_sativa_newGene_6084;OsR498G0203851400.01;OsR498G0916942000.01;OsR498G0100589700.01	cis;trans;trans;trans	osa-miR1855;osa-miR5817	0.267723	0.196735	0	0.046888	0.242014	0.215522	0	0	0	0.002876	0.047417	0.34281	0.116764	0	0.018529	0	0	0.326064	0.942097	0.101542	normal	0.00042437	4.8643	up	0.738087	0.526453	normal	--	--	--	0.474288	-1.43192	normal	0.796721	-0.355115	normal	0.797484	-0.539569	normal
MSTRG.26302.6	Chr4	7061896-7065087	lincRNA	OsR498G0203851400.01;Oryza_sativa_newGene_6084;OsR498G0916942000.01;OsR498G0100589700.01	trans;cis;trans;trans	osa-miR1855;osa-miR5817	0.03721	0.021304	0	0.003064	0	0.01133	0	0	0.029666	0	0	0.21729	0.07739	0	0.00312	0	0	0.008659	0.47538	-1.1252	normal	--	--	--	0.309171	-1.57767	normal	0.805222	-0.545371	normal	0.768421	0.564119	normal	0.240291	3.12729	normal	0.766516	-0.814621	normal
MSTRG.26320.28	Chr4	7201835-7203857	lincRNA	OsR498G1221689600.01;OsR498G0917615600.01;OsR498G0409486500.01;OsR498G0511294900.01;OsR498G0407755400.01;OsR498G0612897000.01;OsR498G0102700400.01;OsR498G0511081200.01;Oryza_sativa_newGene_6100	trans;trans;trans;trans;cis;trans;trans;trans;cis	osa-miR5515;osa-miR5515	0.115988	0	0.203316	0.009634	0	0	0.385266	0	0	0.100004	0	0	0.008523	0.004951	0	0	0	0.19555	0.057215	-3.36779	normal	--	--	--	0.246238	1.8004	normal	0.924959	0.231045	normal	0.0514825	-3.49616	normal	--	--	--	--	--	--
MSTRG.26325.1	Chr4	7235694-7242658	lincRNA	OsR498G0305711700.01;Oryza_sativa_newGene_6104;OsR498G0407756000.01;OsR498G0511065800.01	trans;cis;cis;trans		0	0	0	0	0	0	0	0	0	0	0	0	0	0	0.159349	0	0	0	--	--	--	--	--	--	--	--	--	--	--	--	--	--	--	--	--	--	--	--	--
MSTRG.26328.1	Chr4	7294374-7294852	lincRNA	OsR498G0101472900.01;OsR498G1120422000.01;OsR498G0613000600.01	trans;trans;trans		0	0	0	0	0	0	0	0	0	0	0	0	0	0	0	0	0.239246	0	--	--	--	--	--	--	--	--	--	--	--	--	--	--	--	--	--	--	--	--	--
MSTRG.26409.1	Chr4	8000896-8006676	lincRNA	Oryza_sativa_newGene_6180;Oryza_sativa_newGene_6182;OsR498G0612184100.01	cis;cis;trans		0	0	0	0	0	0	0	0	0	0	0	0.187197	0	0	0	0	0	0	--	--	--	--	--	--	--	--	--	--	--	--	--	--	--	--	--	--	--	--	--
MSTRG.26412.1	Chr4	8033002-8034342	lincRNA	OsR498G1120514100.01;OsR498G0102059100.01;OsR498G0305093300.01;OsR498G0510544200.01;OsR498G0510344200.01;OsR498G0612534900.01	trans;trans;trans;trans;trans;trans		0	0	0	0	0	0	0	0	0	0.130718	0	0	0	0	0	0	0	0	--	--	--	--	--	--	--	--	--	--	--	--	--	--	--	--	--	--	--	--	--
MSTRG.26448.1	Chr4	8441403-8441888	lincRNA	OsR498G0407783600.01;OsR498G0407783200.01;Oryza_sativa_newGene_6203	cis;cis;cis		0.466571	0.163288	0.253518	0	0.526279	0.0867	0.266386	0.408807	0	0.317074	0.280406	0.451094	0.297129	0.350917	0.3885	0.221251	0.447795	0	0.692874	-0.495308	normal	0.780167	0.327785	normal	0.560746	-0.585226	normal	0.881424	-0.197847	normal	0.568747	0.346005	normal	0.553547	0.834136	normal	0.83939	0.38484	normal
MSTRG.26457.1	Chr4	8519064-8524238	lincRNA	OsR498G0511369100.01	trans		0	0	0.144653	0	0.058269	0	0	0	0	0	0	0	0	0	0	0	0	0	--	--	--	--	--	--	--	--	--	--	--	--	--	--	--	--	--	--	--	--	--
MSTRG.26460.1	Chr4	8524373-8525146	lincRNA	OsR498G0815170600.01;OsR498G0917917200.01;OsR498G0917253900.01;OsR498G0917482100.01;OsR498G1119419700.01;OsR498G0204975700.01;OsR498G1018277100.01;OsR498G0612061600.01;OsR498G0815454400.01;OsR498G1018916700.01;OsR498G0307099100.01;OsR498G0917804300.01;OsR498G0511340600.01;OsR498G0509824100.01;OsR498G0305187800.01;OsR498G0816618000.01;OsR498G1018416600.01;OsR498G0305542900.01;OsR498G0204159700.01;…	trans;trans;trans;trans;trans;trans;trans;trans;trans;trans;trans;trans;trans;trans;trans;trans;trans;trans;trans;trans;trans;trans;trans;trans;trans;trans		0	0	0	0	0	0.222365	0.219143	0	0	0	0	0	0	0.303192	0	0	0	0	--	--	--	--	--	--	--	--	--	--	--	--	--	--	--	--	--	--	--	--	--
MSTRG.26479.1	Chr4	8690154-8762421	anti-sense_lncRNA	OsR498G0510335900.01;OsR498G0407794100.01;Oryza_sativa_newGene_6226;OsR498G0612832000.01;OsR498G0407792800.01;OsR498G0510441500.01;Oryza_sativa_newGene_6230;Oryza_sativa_newGene_6228	trans;cis;cis;trans;cis;trans;cis;cis		1.4621	0.507518	1.35211	0.732831	0.648512	0.398021	0	0	0	0	0	0	0	0	0	0	0	0	0.255191	-0.818931	normal	--	--	--	--	--	--	0.000398607	-8.14897	down	0.000469952	-8.16128	down	0.00148647	-5.5225	down	0.00139839	-5.43644	down
MSTRG.26480.2	Chr4	8691000-8696704	lincRNA	OsR498G0714393000.01;OsR498G0305581000.01;OsR498G0307377100.01;OsR498G0917551300.01;OsR498G0510899400.01;OsR498G0100094500.01;OsR498G0306440100.01;OsR498G1019004800.01;OsR498G0409036900.01;OsR498G1119662400.01;OsR498G1220969300.01;Oryza_sativa_newGene_6226;OsR498G0307246800.01;OsR498G0917885100.01;OsR498G0305491700.01;OsR498G1222069500.01;OsR498G0917730800.01;OsR498G0917576300.01;OsR498G091701920…	trans;trans;trans;trans;trans;trans;trans;trans;trans;trans;trans;cis;trans;trans;trans;trans;trans;trans;trans;trans;trans;trans;trans;trans;trans;trans;trans;trans		0	0	0	0	0	0	0	0.010761	0	0	0.008683	0	0	0	0	0	0	0.165919	--	--	--	--	--	--	--	--	--	--	--	--	--	--	--	--	--	--	--	--	--
MSTRG.26495.2	Chr4	8865335-8865737	lincRNA	OsR498G0509750100.01;OsR498G0713366100.01;OsR498G0510951600.01;OsR498G0100162800.01;OsR498G0917422800.01;OsR498G0917593800.01;OsR498G0612096100.01;OsR498G0917375400.01;OsR498G0713365500.01;OsR498G0204187600.01;OsR498G0100632700.01;OsR498G0408771400.01;OsR498G0306278000.01;OsR498G0612221100.01;OsR498G0511161700.01;OsR498G0816627000.01;OsR498G0305527500.01;OsR498G0713572400.01;OsR498G0714939900.01;…	trans;trans;trans;trans;trans;trans;trans;trans;trans;trans;trans;trans;trans;trans;trans;trans;trans;trans;trans;trans;trans;trans;trans;cis;trans		0	0	0	0	0	0	0	0	0	0	0.504571	0	0	0	0	0	0	0	--	--	--	--	--	--	--	--	--	--	--	--	--	--	--	--	--	--	--	--	--
MSTRG.26504.1	Chr4	8957127-8963127	lincRNA	OsR498G0407802900.01;OsR498G0407803200.01	cis;cis		0.224611	0.773184	0.275789	0.316665	0	0.286612	0	0	0	0	0	0.253166	0	0	0	0	0	0	0.401808	-0.949094	normal	--	--	--	--	--	--	0.00138009	-7.53319	down	0.00154178	-7.53365	down	0.599752	-1.26295	normal	--	--	--
MSTRG.26505.1	Chr4	8957335-8963125	lincRNA	OsR498G0407802900.01;OsR498G0407803200.01;OsR498G0203073000.01	cis;cis;trans		0	0	0.014254	0	0	0	0	0.512566	0	0	0	0	0.01694	0	0	0	0	0	--	--	--	--	--	--	--	--	--	--	--	--	--	--	--	--	--	--	--	--	--
MSTRG.26508.1	Chr4	9043810-9048976	lincRNA	OsR498G0510300400.01	trans		0	0.054687	0.173022	0	0	0	0	0	0	0	0	0.918417	0	0	0	0	0	0	--	--	--	--	--	--	--	--	--	--	--	--	--	--	--	--	--	--	--	--	--
MSTRG.26509.1	Chr4	9069621-9084135	lincRNA	Oryza_sativa_newGene_6253;OsR498G0204106100.01;OsR498G0713445900.01;OsR498G0407886600.01;OsR498G0102480600.01;OsR498G0203765900.01	cis;trans;trans;trans;trans;trans	osa-miR1846a-5p;osa-miR1846b-5p;osa-miR1846c-5p;osa-miR529b	0	0	0	0.103314	0.010654	0	0	0	0	0	0	0	0	0	0	0	0	0	--	--	--	--	--	--	--	--	--	--	--	--	--	--	--	--	--	--	--	--	--
MSTRG.26509.2	Chr4	9069634-9071554	lincRNA	OsR498G0102480600.01;OsR498G0203765900.01;OsR498G0407886600.01;Oryza_sativa_newGene_6253	trans;trans;trans;cis	osa-miR1846a-5p;osa-miR1846b-5p;osa-miR1846c-5p	0	0.052525	0.029569	0.282089	0	0.199798	0	0	0	0	0	0	0	0	0	0	0.211359	0	0.214177	1.91135	normal	--	--	--	--	--	--	--	--	--	--	--	--	--	--	--	0.700666	-0.914551	normal
MSTRG.26523.1	Chr4	9202437-9210402	anti-sense_lncRNA	OsR498G0204756500.01;OsR498G0815585300.01;OsR498G0714606400.01;OsR498G0407815500.01;OsR498G0510583100.01;OsR498G1221671900.01;OsR498G0407815300.01	trans;trans;trans;cis;trans;trans;cis		0.144796	0.274065	0.142083	0	0	0	0	0	0	0	0	0	0	0	0	0	0	0	0.016424	-4.39836	down	--	--	--	--	--	--	0.00864142	-6.25409	down	0.0082082	-6.25296	down	--	--	--	--	--	--
MSTRG.26571.5	Chr4	9845222-9846743	sense_lncRNA	OsR498G0407844300.01;OsR498G0407846300.01;OsR498G0407845400.01;OsR498G0407844800.01	cis;cis;cis;cis	osa-miR5148a;osa-miR5148b;osa-miR5148c	0	0	0	0	0	0	0	0.176408	0	0	0	0	0	0	0	0	0	0	--	--	--	--	--	--	--	--	--	--	--	--	--	--	--	--	--	--	--	--	--
MSTRG.26593.1	Chr4	9903557-9904846	lincRNA	OsR498G0407896900.01;OsR498G0407847800.01;OsR498G1120095600.01;OsR498G0407846900.01;OsR498G0916806600.01	trans;cis;trans;cis;trans		0.104873	0.264089	0.187338	0	0.059851	0	0.118394	0	0	0.148227	0	0	0.297492	0.157822	0.2077	0	0	0	0.0294357	-2.77319	down	--	--	--	0.000571474	-4.78975	down	0.191408	-2.14745	normal	0.584537	0.363079	normal	--	--	--	--	--	--
MSTRG.26603.2	Chr4	10051323-10051749	lincRNA	OsR498G0203549500.01;OsR498G0816242700.01;OsR498G0713378900.01;OsR498G0305453200.01;OsR498G0307097900.01;OsR498G0202973700.01;OsR498G0917743900.01;Oryza_sativa_newGene_6315;OsR498G0612594200.01;OsR498G0509723200.01;OsR498G0204969200.01;OsR498G0509766800.01;OsR498G0510373800.01;OsR498G0102058600.01;OsR498G0407855600.01;OsR498G0408002900.01;OsR498G0816564400.01;OsR498G0100298600.01;OsR498G050966790…	trans;trans;trans;trans;trans;trans;trans;cis;trans;trans;trans;trans;trans;trans;cis;trans;trans;trans;trans;trans;trans;trans;trans;trans;trans;trans	osa-miR2919	0	0	0	0	0	0.119102	0.277162	0	0	0	0	0	0	0	0	0	0.065674	0	--	--	--	--	--	--	--	--	--	--	--	--	--	--	--	--	--	--	--	--	--
MSTRG.26604.34	Chr4	10100856-10101819	lincRNA	OsR498G0407857400.01;Oryza_sativa_newGene_6316	cis;cis		0.016931	0.003949	0.01358	0.02104	0	0.044478	0	0.006138	0.052718	0	0.01921	0.045432	0.046292	0.057045	0.125364	0	0.026824	0.028293	0.796751	0.351617	normal	0.969417	0.0547106	normal	0.126528	-1.7211	normal	0.790986	0.409903	normal	0.0218661	2.25918	up	0.989833	0.0276695	normal	0.97918	0.0537444	normal
MSTRG.26613.1	Chr4	10214919-10219562	anti-sense_lncRNA	OsR498G0407862100.01;OsR498G0407861100.01	cis;cis		0	0	0	0	0	0	0.229004	0	0	0	0.242172	0	0	0	0	0	0	0	--	--	--	--	--	--	--	--	--	--	--	--	--	--	--	--	--	--	--	--	--
MSTRG.26626.1	Chr4	10464311-10469782	lincRNA	OsR498G1221092300.01	trans		0	0	0.043566	0	0	0	0	0	0	0	0	0	0	0	0.111543	0.112426	0	0	--	--	--	--	--	--	--	--	--	--	--	--	--	--	--	--	--	--	--	--	--
MSTRG.26631.1	Chr4	10551961-10559619	lincRNA	Oryza_sativa_newGene_6336;OsR498G0611910700.01;OsR498G0204067900.01;OsR498G1120449800.01;OsR498G0611657500.01	cis;trans;trans;trans;trans		0.079015	0.299397	0.122843	0.0686	0.051028	0.042569	0.038229	0.061157	0.003608	0.024988	0.081241	0.084931	0.066822	0.023501	0.026527	0.061772	0.019036	0.043194	0.0911999	-1.48294	normal	0.616907	0.536162	normal	0.928979	-0.0856324	normal	0.0666234	-1.95024	normal	0.0352619	-1.85224	down	0.834996	0.222326	normal	0.800397	-0.274639	normal
MSTRG.26653.1	Chr4	10994221-11023767	anti-sense_lncRNA	OsR498G0407893500.01	cis		0.132745	0.099809	0.136298	0.162921	0	0	0.363759	0.051484	0.110814	0.087407	0	0.112122	0	0.04653	0.031855	0.019098	0	0.142483	0.474629	-0.994862	normal	0.299892	-1.19151	normal	0.774099	0.410751	normal	0.501089	0.583695	normal	0.0485926	-1.90039	down	0.938163	0.190627	normal	0.977528	-0.0715966	normal
MSTRG.26741.1	Chr4	11756124-11765294	anti-sense_lncRNA	OsR498G0407925200.01;OsR498G0407925300.01	cis;cis		0	0	0	0	0	0.670885	0	0	0	0	0	0	0	0.253666	0	0	0	0	--	--	--	--	--	--	--	--	--	--	--	--	--	--	--	--	--	--	--	--	--
MSTRG.26773.1	Chr4	12055224-12055665	anti-sense_lncRNA	OsR498G0407940700.01;OsR498G0407941200.01	cis;cis		0	0	0.110758	0	0	0	0	0	0	0	0	0	0	0	0	0	0.202698	0	--	--	--	--	--	--	--	--	--	--	--	--	--	--	--	--	--	--	--	--	--
MSTRG.2678.3	Chr1	21143518-21144106	intronic_lncRNA	OsR498G0101258900.01;OsR498G0101260500.01;OsR498G0101259100.01;OsR498G0101261400.01;OsR498G0101259400.01	cis;cis;cis;cis;cis		0.04879	0	0	0	0	0	0	0	0	0	0.06162	0	0	0	0.079341	0	0.114459	0	--	--	--	--	--	--	--	--	--	--	--	--	--	--	--	--	--	--	--	--	--
MSTRG.26782.1	Chr4	12184401-12184947	lincRNA	OsR498G0407948100.01;OsR498G0407947700.01;OsR498G0407947100.01;OsR498G0407946700.01	cis;cis;cis;cis		0.295104	0.056839	0.026133	0.311389	0	0.170464	0	0	0	0	0.458671	0	0.288881	0.158491	0.018699	0.095444	0	0	0.751664	0.410704	normal	--	--	--	0.147918	-1.91223	normal	0.0114846	-6.21379	down	0.695254	0.448602	normal	0.893842	-0.327848	normal	0.287853	-2.36257	normal
MSTRG.26804.1	Chr4	12526604-12534986	lincRNA	OsR498G0204412600.01;OsR498G0407957800.01;OsR498G0407955100.01;OsR498G0612389500.01	trans;cis;cis;trans		0	0	0.352091	0	0	0	0.441985	0	0	0	0	0	0.071611	0	0.17744	0	0.11382	0	--	--	--	--	--	--	0.631151	-0.732467	normal	--	--	--	0.943989	-0.163167	normal	--	--	--	--	--	--
MSTRG.26819.49	Chr4	12739103-12740485	lincRNA	Oryza_sativa_newGene_6458;OsR498G0407961100.01;OsR498G0305149500.01;OsR498G0407961500.01;OsR498G0203981400.01	cis;cis;trans;cis;trans	osa-miR2120	0	0	0	0	0	0	0	0	0	0	0	0	0.341088	0	0	0	0	0	--	--	--	--	--	--	--	--	--	--	--	--	--	--	--	--	--	--	--	--	--
MSTRG.26819.50	Chr4	12739917-12740485	lincRNA	OsR498G0407961500.01;OsR498G0407961100.01;Oryza_sativa_newGene_6458	cis;cis;cis		0	0	0.162215	0	0	0	0	0.575066	0	0.079108	0	0	0.049998	0.039673	0	0	0	0	--	--	--	--	--	--	--	--	--	--	--	--	0.822286	-0.509973	normal	--	--	--	--	--	--
MSTRG.26828.1	Chr4	12810080-12810446	lincRNA	OsR498G0407964300.01;OsR498G0203148300.01;OsR498G0407965000.01	cis;trans;cis		0	0	0	0	0	0.32139	0.534343	0	0.033189	0	0.22153	0	0	0	0	0	0	0	--	--	--	0.684372	-0.597384	normal	--	--	--	--	--	--	--	--	--	--	--	--	--	--	--
MSTRG.26855.1	Chr4	13187999-13195253	lincRNA	--	--		0	0	0.077181	0	0.325384	0	0.066764	0	0	0	0	0.616564	0	0	0	0	0.113828	0.245641	--	--	--	--	--	--	--	--	--	--	--	--	--	--	--	--	--	--	0.889353	0.337485	normal
MSTRG.26855.2	Chr4	13188031-13195253	lincRNA	--	--		0	0.229843	0	0	0	0	0	0	0	0	0	0.075485	0.061175	0	0	0	0	0	--	--	--	--	--	--	--	--	--	--	--	--	--	--	--	--	--	--	--	--	--
MSTRG.26900.1	Chr4	13650496-13656465	lincRNA	OsR498G0714223300.01;OsR498G0408002600.01;Oryza_sativa_newGene_6511;Oryza_sativa_newGene_6508;Oryza_sativa_newGene_6507;OsR498G0816205100.01	trans;cis;cis;cis;cis;trans		0	0	0	0	0	0	0.14906	0.382475	0.066419	0.096085	0.026884	0.026904	0.18833	0.088748	0.447609	0.06106	0	0.245863	--	--	--	0.230994	-1.35128	normal	0.328237	-1.13032	normal	0.00677305	6.56529	up	0.00465315	6.78354	up	0.2976	2.78711	normal	--	--	--
MSTRG.26901.1	Chr4	13651020-13657381	lincRNA	OsR498G1119308200.01;Oryza_sativa_newGene_6508;Oryza_sativa_newGene_6511;Oryza_sativa_newGene_6507;OsR498G0408002600.01;OsR498G1119546300.01;OsR498G0408002900.01	trans;cis;cis;cis;cis;trans;cis		0	0	0	0	0	0	0	0	0.259591	0	0	0	0	0	0.00759	0.035235	0.042564	0	--	--	--	--	--	--	0.220279	1.85961	normal	--	--	--	--	--	--	--	--	--	--	--	--
MSTRG.26901.2	Chr4	13651411-13657381	lincRNA	OsR498G0408002600.01;Oryza_sativa_newGene_6511;Oryza_sativa_newGene_6507;Oryza_sativa_newGene_6508;OsR498G0408002900.01;OsR498G1119546300.01;OsR498G1119308200.01;OsR498G0307157700.01	cis;cis;cis;cis;cis;trans;trans;trans		0	0	0	0	0	0	0	0	0	0	0	0	0	0	0.090502	0.009596	0.046482	0.201691	--	--	--	--	--	--	0.422215	1.13784	normal	--	--	--	--	--	--	--	--	--	0.109224	3.63225	normal
MSTRG.26952.1	Chr4	14164858-14165230	lincRNA	OsR498G0916899800.01;OsR498G0713624800.01;OsR498G0714823700.01;OsR498G0714823100.01;OsR498G0306609600.01;OsR498G0816502800.01;OsR498G0100427300.01;OsR498G0815454400.01;OsR498G0509660500.01;OsR498G0306781800.01;OsR498G0613324000.01;OsR498G1222076300.01;OsR498G0409068000.01;OsR498G0613315100.01;OsR498G0305075700.01;OsR498G0714945200.01;OsR498G0714098100.01;OsR498G0815297600.01;OsR498G0916840400.01;…	trans;trans;trans;trans;trans;trans;trans;trans;trans;trans;trans;trans;trans;trans;trans;trans;trans;trans;trans;trans;trans;trans;trans;trans		0	0	0.050096	0	0.237913	0.215421	0	0	0.144354	0.24789	0	0	0.339399	0	0.302871	0.235347	0.629283	0	0.177796	2.36588	normal	--	--	--	0.854342	0.255213	normal	--	--	--	0.121585	3.20662	normal	0.708162	-0.910516	normal	0.57819	0.997514	normal
MSTRG.26959.6	Chr4	14350821-14352656	lincRNA	OsR498G0306127400.01;OsR498G0611632700.01;OsR498G0408038800.01;OsR498G0408784700.01;Oryza_sativa_newGene_6529;OsR498G0816583100.01;OsR498G0511248900.01;OsR498G0408041600.01	trans;trans;cis;trans;cis;trans;trans;cis		0	0.136801	0	0.100292	0.430939	0.121085	0.328978	0	0.042639	0.019306	0.501579	0.491366	0.111162	0.297973	0.274344	0.137188	4.7e-05	0.781621	0.302382	1.71832	normal	0.443917	1.01068	normal	0.874404	0.183309	normal	0.656155	1.08834	normal	0.238511	2.16169	normal	0.599005	0.647044	normal	0.664793	0.623741	normal
MSTRG.2700.1	Chr1	21393574-21394080	intronic_lncRNA	OsR498G0101279600.01;OsR498G0101280700.01;OsR498G0101280600.01;OsR498G0101280300.01	cis;cis;cis;cis		0.229854	0	0	0	0	0	0	0	0	0	0	0	0	0	0	0	0	0	--	--	--	--	--	--	--	--	--	--	--	--	--	--	--	--	--	--	--	--	--
MSTRG.27066.1	Chr4	15747657-15748699	lincRNA	OsR498G0408169700.01;OsR498G0408169100.01;OsR498G0408169900.01;Oryza_sativa_newGene_6564	cis;cis;cis;cis		0.713085	0.055956	0	0	0	0	0	0.048464	0	0.261898	0	0.234488	0	0.086603	0	0	0	0	--	--	--	0.2536	1.64869	normal	--	--	--	0.200481	-2.91523	normal	0.26802	-2.57963	normal	--	--	--	--	--	--
MSTRG.27075.1	Chr4	15813639-15819300	anti-sense_lncRNA	OsR498G0408283000.01;OsR498G0917700900.01;OsR498G0408176200.01;OsR498G0611490500.01;OsR498G0408279200.01;OsR498G0407514500.01;OsR498G0611995400.01;OsR498G0713716800.01;OsR498G0511196000.01;OsR498G0409348400.01;OsR498G0917668800.01;OsR498G0510927900.01;OsR498G0100715000.01;OsR498G0408172900.01;OsR498G0409347100.01;OsR498G0204903100.01;OsR498G0815962200.01;OsR498G0408703700.01;OsR498G0307177800.01;…	trans;trans;trans;trans;trans;trans;trans;trans;trans;trans;trans;trans;trans;both;trans;trans;trans;trans;trans;trans;trans;trans		0	0	0	0	0	0	0.229004	0	0	0	0	0	0	0	0	0	0	0	--	--	--	--	--	--	--	--	--	--	--	--	--	--	--	--	--	--	--	--	--
[truncated: 1,345 more rows]

## Sheet: Table S3
Table S3 Expectation score of putative target lncRNA for each miRNA.
miRNA_Acc.	Target_Acc.	Expectation	UPE$	miRNA_start	miRNA_end	Target_start	Target_end	miRNA_aligned_fragment	alignment	Target_aligned_fragment	Inhibition	Target_Desc.	Multiplicity
[truncated: 676 more rows]

## Sheet: Table S4
Table S4 The expression levels and the annotation of the genes targeted by the specific DELs in TN1
[truncated: 1,019 more rows]

[truncated: 13 more sheets: Table S5, Table S6, Table S7, Table S8, Table S9, Table S10, Table S11, Table S12, Table S13, Table S14, Table S15, Table S16, Table S17]
